# Supplementary material for: Urolithin A provides cardioprotection and mitochondrial quality enhancement preclinically and improves human cardiovascular health biomarkers
Source: iScience. 2025 Jan 14;28(2):111814. doi: 10.1016/j.isci.2025.111814 (PMC11875685; doi:10.1016/j.isci.2025.111814)
Supplement: Table S1. Gene ontology cellular component categories in human datasets from Figure 1 [file mmc2.xls]

## Sheet: ICM hear failure FULL
Common Significant Aging
ID	Description	setSize	NES	pvalue	p.adjust	qvalue	core_enrichment	GeneRatio
GO:0005759	mitochondrial matrix	422	-3.32765	1.17013e-57	8.56533e-55	6.26942e-55	FXN/DMGDH/TFB2M/GSR/NMNAT3/SUOX/ALDH6A1/MMAA/IBA57/ACSS3/ERAL1/DNAJC19/HIBADH/GLUD2/GLUD2/PARG/ALDH7A1/MRPL10/TMLHE/MRPS14/MRPS17/GSTK1/GLS/CASQ1/ELAC2/HMGCS2/NSUN3/BCKDHA/MRPS16/ACO2/TEFM/PPTC7/NDUFS3/NDUFS3/NDUFA10/DECR1/DNAJA3/DNAJA3/ACADS/ISCA2/MRPL33/SUPV3L1/MRPL37/BCKDHB/TDRD7/RARS2/MDH2/EARS2/SIRT3/ACOT13/C2orf69/GSTZ1/IDH3B/ADHFE1/MRPL16/TFB1M/MRPL42/CBR4/GLRX5/NDUFAB1/IDH3A/MCEE/LIAS/PDE…	0.5
GO:0098798	mitochondrial protein-containing complex	237	-3.59992	1.98208e-51	7.25442e-49	5.30989e-49	DNAJC19/AFG3L2/SDHA/UQCRB/MRPL10/MRPS14/NDUFB9/MRPS17/TOMM22/MTX3/TIMM50/NSUN3/BCKDHA/MRPS16/CHCHD6/NDUFV1/NDUFS3/NDUFS3/NDUFA10/NDUFA4/COX7B/C15orf48/COX7A2/MRPL33/SUPV3L1/MRPL37/BCKDHB/PHB2/UQCRH/IDH3B/COX7A2L/MRPL16/NDUFB6/MRPL42/TIMM21/NDUFAB1/IDH3A/PDHA1/DNAJC15/NDUFA6/NDUFA6/NDUFA6/NDUFA6/NDUFA6/MRPL45/MRPL45/MRPL50/MRPS7/MRPS27/NDUFS2/MRPS31/COX5A/UQCRC1/NDUFV2/MRPS33/MRPL13/TIMM23B/NDUFA1…	0.565401
GO:0005743	mitochondrial inner membrane	399	-3.02972	5.07623e-41	9.28951e-39	6.79948e-39	IFI6/RDH13/RDH13/RDH13/RDH13/RDH13/RDH13/RDH13/RDH13/RDH13/RDH13/MRPL17/ACAD9/MYOC/TIMM22/TIMM22/TIMM22/C12orf73/MTFP1/MRPL40/MRPL2/FOXRED1/OMA1/TIMM10/COX6C/SLC41A3/IMMP2L/ENDOG/LGALS3/ACADVL/CKMT1B/STOML2/MRPS23/MRPL22/SLC25A33/CYC1/NDUFA8/TIMMDC1/PINK1/CDS2/PMPCA/SLC25A48/MRPL9/NDUFB3/CCDC51/COX7C/GPD2/TIMM8B/MRPS18A/CRAT/MTHFD2L/MCU/SLC25A26/SLC25A26/NDUFAF1/SLC25A15/COX8A/SLC25A11/LDHD/TMEM1…	0.566416
GO:0000313	organellar ribosome	83	-3.03501	6.14673e-18	5.45195e-16	3.99057e-16	MRPL10/MRPS14/MRPS17/NSUN3/MRPS16/MRPL33/MRPL37/MRPL16/MRPL42/MRPL45/MRPL45/MRPL50/MRPS7/MRPS27/MRPS31/MRPS33/MRPL13/MRPS9/PTCD3/MRPL19/MRPS18B/MRPS18B/MRPS18B/MRPS18B/MRPS18B/MRPS18B/MRPS18B/MRPL3/DAP3/MRPS30/MRPS10/MRPS22/MRPS28/MRPL44/MRPL46/MRPL1/MRPL39/MRPS35/MRPL35/MRPS18C/MRPL47/MRPL15	0.506024
GO:0009295	nucleoid	36	-2.27281	4.94526e-06	7.09791e-05	5.19533e-05	TFAM/POLDIP2/TFB2M/ELAC2/TEFM/SUPV3L1/TFB1M/FASTKD5/DBT/HADHB/CLPX/GRSF1/HADHA/HSPA9/VDAC2/LRPPRC/SSBP1/SSBP1/FASTKD2/VDAC1	0.555556
Common Significant ICM
ID	Description	setSize	NES	pvalue	p.adjust	qvalue	core_enrichment	GeneRatio
GO:0005759	mitochondrial matrix	474	-1.81783	1.35431e-11	2.59689e-09	2.17759e-09	IDH3G/TRUB2/QARS1/MRPS16/PPA2/CBR4/ACADL/ETFBKMT/HYKK/NDUFS3/ELAC2/ALDH5A1/PARK7/MRPL35/PC/PDHX/HTD2/ATAD3A/ALDH7A1/MRPL28/MRPL37/TFB1M/TFAM/UQCC2/MRPL14/RNASEL/PDK2/METTL4/TYMS/FASTKD3/NUDT2/DNAJC19/COASY/ACSM1/ETFB/HSPA1L/MRPL43/DAP3/MRPL44/FDX2/TWNK/TRAP1/ACADM/TRNT1/MRPS30/DARS2/MRPS7/SUOX/TUFM/ACP6/MMAB/EARS2/ALDH6A1/TXN2/LRRK2/FLAD1/FARS2/CCNB1/PYCR1/HSD17B10/GFM1/GARS1/ACSS1/IDH3B/MYG1/GFM…	0.57173
GO:0098798	mitochondrial protein-containing complex	279	-1.93704	1.14014e-09	1.45748e-07	1.22215e-07	FOXRED1/SPG7/COX6B1/NDUFS3/TIMM10B/MRPL35/MCU/MICU1/PDHX/MRPL28/MRPL37/NDUFC1/MRPL14/PDK2/SAMM50/DNAJC19/MRPL43/DAP3/MRPL44/NDUFA8/TOMM5/MRPS30/ATP5MK/MRPS7/PHB1/TIMM8B/IMMP2L/COX4I1/ATP5PD/COX5B/TIMM10/HSD17B10/IDH3B/UQCRFS1/ATP5ME/MRPS18B/MRPL16/PTCD3/DLD/MTX2/MRPL2/SUPV3L1/MRPL21/AGK/ATP5MC1/UQCRC2/COX7A2/ATP5PO/MRPS12/MRPL45/MRPS36/CLPX/CHCHD1/MRPL11/MRPL9/MRPS27/TOMM40L/MRPS10/MRPL52/NDUFS2/…	0.605735
GO:0000313	organellar ribosome	88	-2.03846	2.59627e-06	0.000165945	0.000139151	MRPL35/MRPL28/MRPL37/MRPL14/MRPL43/DAP3/MRPL44/MRPS30/MRPS7/MRPS18B/MRPL16/PTCD3/MRPL2/MRPL21/MRPS12/MRPL45/CHCHD1/MRPL11/MRPL9/MRPS27/MRPS10/MRPL52/GADD45GIP1/MRPL47/MRPL19/MRPS21/MRPL17/MRPL20/MRPS14/MRPL27/MRPL32/MRPL1/MRPL24/MRPL15/MTERF4/MRPS18C/MRPS11/MRPS18A/MRPL18/MRPL50/MRPS33/MRPL39/MRPL58/MRPS22/MRPS23/MRPS15/MRPL3/MRPL22/MRPL13/MRPS5/MRPS6/MRPL34/MRPS31/MRPS34/MRPL51/MRPS9/MRPL48/MRPS…	0.693182
GO:0009295	nucleoid	43	-1.77632	0.00201911	0.0276546	0.0231894	ELAC2/ATAD3A/TFB1M/TFAM/UQCC2/TWNK/TUFM/HSD17B10/SUPV3L1/CLPX/FASTKD2/MTERF2/GRSF1/MPG/TOP1MT/TFB2M/TEFM/HSPA9/DBT/VDAC1/ACADVL/LRPPRC/TRMT10C/PRORP/HADHA/FASTKD5/SSBP1/HADHB/MTERF1/DNA2	0.697674
GO:0005743	mitochondrial inner membrane	469	-1.29804	0.00248234	0.0312124	0.0261727	UQCC2/NDUFC1/MRPL14/SLC25A20/SAMM50/PSEN1/TYMS/DNAJC19/RSAD2/CRAT/COQ7/TMEM70/MRPL43/DAP3/MRPL44/SLC25A36/NDUFA8/SLC25A26/CCDC51/TRAP1/HCCS/COA1/MRPS30/SCO1/SFXN4/ATP5MK/MRPS7/PHB1/TIMM8B/IMMP2L/PTPMT1/COQ8A/COX18/COX4I1/ATP5PD/COX5B/LRRK2/SFXN1/TIMM10/CYCS/UQCRFS1/ATP5ME/CYP2E1/ACAD9/ADCK1/MRPS18B/MRPL16/PTCD3/UQCC1/SLC25A38/MTX2/ECSIT/MRPL2/MRPL21/AGK/SLC25A53/ATP5MC1/UQCRC2/COX7A2/ATP5PO/MRPS1…	0.481876
Common Significant DCM
ID	Description	setSize	NES	pvalue	p.adjust	qvalue	core_enrichment	GeneRatio
GO:0098798	mitochondrial protein-containing complex	279	-1.95451	2.24077e-10	8.59336e-08	7.85449e-08	COX4I1/MTX2/MRPS30/TIMM13/ATP5MF/SAMM50/MRPS14/NDUFB11/UQCRC2/MRPL44/NDUFS1/DAP3/TIMM22/MRPS7/MICOS13/MRPL37/NDUFB6/ATP5ME/MRPL4/MRPL41/IDH3B/IDH3G/NDUFC1/MRPS16/COX7A2/PMPCB/MRPS18B/MRPL16/ATP5PB/COX5B/MRPL28/MICU1/MRPL45/MRPS10/TOMM40/MRPL47/MRPS27/MRPS36/SUCLG2/MRPL19/CLPX/MRPL43/MCU/MCCC2/ATP5PO/C15orf48/UQCRFS1/SDHA/MRPS21/SPG7/NDUFB1/HSD17B10/MRPS18C/TIMM10/MRPL2/MRPL20/PHB1/NDUFS2/AGK/MTX3…	0.602151
GO:0005759	mitochondrial matrix	474	-1.73371	5.89205e-10	1.5064e-07	1.37688e-07	TRNT1/ACAT1/MRPL4/MRPL41/IDH3B/IDH3G/LYRM4/SARS2/TRAP1/QARS1/FASTKD2/MRPS16/CLPP/NAXE/PMPCB/PARK7/CPS1/MRPS18B/MRPL16/FASTKD1/ATP5PB/ATG4D/MRPL28/MRPL45/MRPS10/MRRF/TBRG4/MRPL47/MRPS27/SDHAF2/MRPS36/ELAC2/NUDT13/IARS2/LIAS/SUCLG2/ISCA1/ACSM2B/GPX1/MRPL19/CLPX/HTD2/MRPL43/TEFM/MCCC2/GSTK1/PARG/ETFA/MRPS21/SHMT2/HIBCH/TXN2/ARHGAP11B/HSD17B10/PDPR/EXD2/ERBB4/LRPPRC/MRPS18C/GRSF1/MRPL2/GFM1/MRPL20/ND…	0.493671
GO:0000313	organellar ribosome	88	-2.1182	5.75056e-07	4.00971e-05	3.66495e-05	MRPS30/MRPS14/MRPL44/MTG2/DAP3/MRPS7/MRPL37/MRPL4/MRPL41/MRPS16/MRPS18B/MRPL16/MRPL28/MRPL45/MRPS10/MRPL47/MRPS27/MRPL19/MRPL43/MRPS21/MRPS18C/MRPL2/MRPL20/MRPL9/MRPL21/MRPL1/MRPL14/MRPL52/MRPL17/MRPL11/MTERF4/MRPL15/CHCHD1/MRPS33/MRPS24/MRPL27/MRPL24/MRPS12/MRPS23/MRPL32/MRPL39/MRPL13/MRPS18A/MRPL50/MRPS22/GADD45GIP1/MRPL18/MRPS5/MRPS11/MRPL58/MRPS31/MRPL3/MRPS15/MRPS9/MRPL51/MRPL22/MRPS25/MRPL3…	0.715909
GO:0005743	mitochondrial inner membrane	469	-1.32827	0.000530235	0.0156419	0.014297	NOA1/COX4I1/MTX2/MRPS30/TIMM13/ATP5MF/COX18/MTLN/SAMM50/MRPS14/SLC25A26/NDUFB11/UQCRC2/MRPL44/MTG2/HCCS/NDUFS1/DAP3/TIMM22/CCDC51/GPD2/MRPS7/MICOS13/COQ7/GUF1/MRPL37/NDUFB6/COQ8B/ATP5ME/TTC19/MRPL4/MRPL41/NDUFC1/TRAP1/MRPS16/COX7A2/LETM1/TMEM126B/PMPCB/CPS1/MRPS18B/OMA1/COQ8A/MRPL16/ATP5PB/COX5B/MRPL28/MICU1/SLC41A3/ABCB7/OPA1/MRPL45/MRPS10/CRAT/SLC25A39/TOMM40/MRPL47/MRPS27/MRPS36/ADCK1/CYCS/SLC…	0.511727
GO:0009295	nucleoid	43	-1.83941	0.000936141	0.0231619	0.0211704	TFAM/TUFM/FASTKD2/CPS1/ELAC2/CLPX/TEFM/SHMT2/HSD17B10/LRPPRC/GRSF1/TFB2M/SUPV3L1/LRRC59/DBT/POLG/MPG/HADHA/HSPA9/TWNK/VDAC1/ATAD3A/MTERF1/ACADVL/PRORP/SSBP1/TOP1MT/TRMT10C/FASTKD5/HADHB/DNA2	0.72093
Significant Aging FULL List
ID	Description	setSize	NES	pvalue	p.adjust	qvalue	core_enrichment	GeneRatio
GO:0005759	mitochondrial matrix	422	-3.32765	1.17013e-57	8.56533e-55	6.26942e-55	FXN/DMGDH/TFB2M/GSR/NMNAT3/SUOX/ALDH6A1/MMAA/IBA57/ACSS3/ERAL1/DNAJC19/HIBADH/GLUD2/GLUD2/PARG/ALDH7A1/MRPL10/TMLHE/MRPS14/MRPS17/GSTK1/GLS/CASQ1/ELAC2/HMGCS2/NSUN3/BCKDHA/MRPS16/ACO2/TEFM/PPTC7/NDUFS3/NDUFS3/NDUFA10/DECR1/DNAJA3/DNAJA3/ACADS/ISCA2/MRPL33/SUPV3L1/MRPL37/BCKDHB/TDRD7/RARS2/MDH2/EARS2/SIRT3/ACOT13/C2orf69/GSTZ1/IDH3B/ADHFE1/MRPL16/TFB1M/MRPL42/CBR4/GLRX5/NDUFAB1/IDH3A/MCEE/LIAS/PDE…	0.5
GO:0098798	mitochondrial protein-containing complex	237	-3.59992	1.98208e-51	7.25442e-49	5.30989e-49	DNAJC19/AFG3L2/SDHA/UQCRB/MRPL10/MRPS14/NDUFB9/MRPS17/TOMM22/MTX3/TIMM50/NSUN3/BCKDHA/MRPS16/CHCHD6/NDUFV1/NDUFS3/NDUFS3/NDUFA10/NDUFA4/COX7B/C15orf48/COX7A2/MRPL33/SUPV3L1/MRPL37/BCKDHB/PHB2/UQCRH/IDH3B/COX7A2L/MRPL16/NDUFB6/MRPL42/TIMM21/NDUFAB1/IDH3A/PDHA1/DNAJC15/NDUFA6/NDUFA6/NDUFA6/NDUFA6/NDUFA6/MRPL45/MRPL45/MRPL50/MRPS7/MRPS27/NDUFS2/MRPS31/COX5A/UQCRC1/NDUFV2/MRPS33/MRPL13/TIMM23B/NDUFA1…	0.565401
GO:0005743	mitochondrial inner membrane	399	-3.02972	5.07623e-41	9.28951e-39	6.79948e-39	IFI6/RDH13/RDH13/RDH13/RDH13/RDH13/RDH13/RDH13/RDH13/RDH13/RDH13/MRPL17/ACAD9/MYOC/TIMM22/TIMM22/TIMM22/C12orf73/MTFP1/MRPL40/MRPL2/FOXRED1/OMA1/TIMM10/COX6C/SLC41A3/IMMP2L/ENDOG/LGALS3/ACADVL/CKMT1B/STOML2/MRPS23/MRPL22/SLC25A33/CYC1/NDUFA8/TIMMDC1/PINK1/CDS2/PMPCA/SLC25A48/MRPL9/NDUFB3/CCDC51/COX7C/GPD2/TIMM8B/MRPS18A/CRAT/MTHFD2L/MCU/SLC25A26/SLC25A26/NDUFAF1/SLC25A15/COX8A/SLC25A11/LDHD/TMEM1…	0.566416
GO:0019866	organelle inner membrane	450	-2.9345	3.98822e-41	9.28951e-39	6.79948e-39	IFI6/RDH13/RDH13/RDH13/RDH13/RDH13/RDH13/RDH13/RDH13/RDH13/RDH13/MRPL17/ACAD9/MYOC/TIMM22/TIMM22/TIMM22/C12orf73/MTFP1/MRPL40/MRPL2/FOXRED1/OMA1/TIMM10/COX6C/SLC41A3/CBX3/P2RX6/IMMP2L/ENDOG/LGALS3/SMAD1/ACADVL/CKMT1B/STOML2/MRPS23/DPY19L1/MRPL22/SLC25A33/CYC1/NDUFA8/TIMMDC1/PINK1/CDS2/PMPCA/P2RX3/SLC25A48/MRPL9/NDUFB3/CCDC51/COX7C/GPD2/TIMM8B/MRPS18A/CRAT/MTHFD2L/MCU/SLC25A26/SLC25A26/NDUFAF1/SLC…	0.526667
GO:0070469	respirasome	82	-3.03699	7.29859e-18	5.45195e-16	3.99057e-16	CYC1/NDUFA8/NDUFB3/COX7C/NDUFAF1/COX8A/SDHA/UQCRB/NDUFB9/NDUFV1/NDUFS3/NDUFS3/NDUFA10/NDUFA4/COX7B/C15orf48/COX7A2/TTC19/C2orf69/UQCRH/COX7A2L/NDUFB6/NDUFAB1/NDUFA6/NDUFA6/NDUFA6/NDUFA6/NDUFA6/NDUFS2/COX5A/UQCRC1/NDUFV2/NDUFA12/SDHC/NDUFA5/NDUFB5/HIGD1A/SDHD/COX15/UQCRC2/NNT/CYCS/NDUFS1/NDUFS1/SDHB/UQCRFS1P1/NDUFA9/NDUFS4/UQCRFS1	0.597561
GO:0000313	organellar ribosome	83	-3.03501	6.14673e-18	5.45195e-16	3.99057e-16	MRPL10/MRPS14/MRPS17/NSUN3/MRPS16/MRPL33/MRPL37/MRPL16/MRPL42/MRPL45/MRPL45/MRPL50/MRPS7/MRPS27/MRPS31/MRPS33/MRPL13/MRPS9/PTCD3/MRPL19/MRPS18B/MRPS18B/MRPS18B/MRPS18B/MRPS18B/MRPS18B/MRPS18B/MRPL3/DAP3/MRPS30/MRPS10/MRPS22/MRPS28/MRPL44/MRPL46/MRPL1/MRPL39/MRPS35/MRPL35/MRPS18C/MRPL47/MRPL15	0.506024
GO:0005777	peroxisome	121	-2.85611	7.44802e-18	5.45195e-16	3.99057e-16	PEX5/PEX5/PEX12/HMGCL/NUDT7/HMGCR/PXT1/PEX14/ABCD2/EPHX2/CRAT/IDH2/MUL1/ECH1/ECH1/IDI1/FNDC5/ACSL6/CROT/TTC1/NUDT19/NBR1/LACC1/GSTK1/PECR/TRIM37/ACOX1/SYT7/ACOX3/NUDT12/GRHPR/PHYH/PIK3C3/MFF/AMACR/EHHADH/CRYM/GDAP1/PEX1/MLYCD/USP30/ACAA1/PNPLA8/LONP2/ACBD5/GNPAT/PEX19/DDO/ACSL3/AGPS/TMEM135/ACSL4/ABCD3/ECI2/CAT/HSD17B4/HACL1/IDE/PEX7/ALDH3A2/ISOC1/SCP2/PEX2/ACSL1/DNM1L/PEX13/ATAD1/ATAD1/ACOT2/MPV…	0.603306
GO:0030016	myofibril	223	-2.52178	2.81563e-17	1.87367e-15	1.37144e-15	TNNT3/TNNT3/MYBPC3/CSRP2/SMN1/SMN1/CACNA1C/CACNA1C/PPP3CA/SCN1A/SYNE1/MYH15/MYH6/ABCC9/MYH7/BAG3/PARVA/MYL4/CACNA1D/MYOM2/MYOM2/MYL2/ACTA1/HRC/BMP10/TNNC1/CRYAB/HABP4/PPP3CB/LDB3/C10orf71/FXR1/ALDOA/FRG1/FRG1/FRG1/FRG1/SCN5A/MYL9/ABRA/LMOD2/NOS1AP/PSMA6/MYL7/FHL2/LMAN1/MTM1/PPP1R12A/LRRC39/FBXL22/PPP2R5A/NBR1/PALLD/NEXN/FHOD3/SPTBN1/KCNE1/PDE4DIP/VCL/SYNC/MYL12B/TMOD1/CASQ1/NEBL/ANK1/FBXO22/FERMT…	0.556054
GO:1990204	oxidoreductase complex	109	-2.79758	1.52558e-15	7.44481e-14	5.44925e-14	GMPR2/GMPR2/NDUFB3/GPD2/NDUFAF1/GPD1L/RRM2/SDHA/UQCRB/NDUFB9/BCKDHA/NDUFV1/NDUFS3/NDUFS3/NDUFA10/NDUFA4/BCKDHB/UQCRH/IDH3B/NDUFB6/CBR4/NDUFAB1/IDH3A/CYB5B/PDHA1/NDUFA6/NDUFA6/NDUFA6/NDUFA6/NDUFA6/GCSH/NDUFS2/UQCRC1/NDUFV2/HSD17B8/HSD17B8/HSD17B8/HSD17B8/HSD17B8/HSD17B8/RRM1/NDUFA12/SDHC/DBT/OGDH/PDK2/CAT/PDK1/NDUFA5/LDHB/NDUFB5/DLST/MRPS36/MRPS36/SDHD/DLAT/UQCRC2/ETFA/NDUFS1/NDUFS1/SDHB/DLD/UQCRF…	0.623853
GO:0098803	respiratory chain complex	74	-2.8879	1.19891e-14	5.48503e-13	4.01479e-13	FOXRED1/COX6C/CYC1/NDUFA8/NDUFB3/COX7C/NDUFAF1/COX8A/SDHA/UQCRB/NDUFB9/NDUFV1/NDUFS3/NDUFS3/NDUFA10/NDUFA4/COX7B/C15orf48/COX7A2/UQCRH/COX7A2L/NDUFB6/NDUFAB1/NDUFA6/NDUFA6/NDUFA6/NDUFA6/NDUFA6/NDUFS2/COX5A/UQCRC1/NDUFV2/NDUFA12/SDHC/NDUFA5/NDUFB5/SDHD/UQCRC2/NDUFS1/NDUFS1/SDHB/UQCRFS1P1/NDUFA9/NDUFS4/UQCRFS1	0.608108
GO:0032592	integral component of mitochondrial membrane	72	-2.80436	1.13307e-13	4.60782e-12	3.37271e-12	RHOT1/FUNDC2/PINK1/CCDC51/MCU/MUL1/AFG3L2/MTX3/CHCHD6/COX18/BNIP3/COQ2/TMEM223/TMEM70/MFF/SPIRE1/L2HGDH/GDAP1/SYNJ2BP/TIMM23B/COX16/TMEM177/ETFDH/SAMM50/AGK/AGK/COX11/APOO/CHCHD3/APOOL/MFN1/SLC25A4/OXA1L/GHITM/ARMCX3/HSPA9/SCO1/TIMM23/FUNDC1/IMMT/TIMM17A/MTX2/TOMM20/SLC25A3/MICU1	0.625
GO:0000502	proteasome complex	57	-2.72026	4.43593e-11	1.41178e-09	1.03336e-09	PSMD13/PSMB4/PSMB1/PSMB1/UBE3C/PSMD2/PSMA2/PSMD9/PSMB5/PSMA6/PSMD8/PSMD11/PSMF1/PSMC4/PSMC4/PSMA4/RAD23B/PSMA5/PSMB2/PSMC1/VCP/PSMC6/PSME4/UBE3A/PSME3/PSMD12/PSMD14/PSMA3/UCHL5/PSMD7/UBQLN1/PSMC2/USP14/PSMD1/PSMD6/UBR1/TXNL1/PSMA1	0.666667
GO:0000315	organellar large ribosomal subunit	51	-2.63392	9.10067e-10	2.46729e-08	1.80594e-08	MRPL17/MRPL40/MRPL2/MRPL22/MRPL9/MRPS18A/MRPL10/NSUN3/MRPL33/MRPL37/MRPL16/MRPL42/MRPL45/MRPL45/MRPL50/MRPL13/MRPL19/MRPL3/MRPS30/MRPL44/MRPL46/MRPL1/MRPL39/MRPL35/MRPL47/MRPL15	0.509804
GO:0030964	NADH dehydrogenase complex	40	-2.53943	1.48749e-08	3.11099e-07	2.27709e-07	NDUFA8/NDUFB3/NDUFAF1/NDUFB9/NDUFV1/NDUFS3/NDUFS3/NDUFA10/NDUFA4/NDUFB6/NDUFAB1/NDUFA6/NDUFA6/NDUFA6/NDUFA6/NDUFA6/NDUFS2/NDUFV2/NDUFA12/NDUFA5/NDUFB5/NDUFS1/NDUFS1/NDUFA9/NDUFS4	0.625
GO:0045271	respiratory chain complex I	40	-2.53943	1.48749e-08	3.11099e-07	2.27709e-07	NDUFA8/NDUFB3/NDUFAF1/NDUFB9/NDUFV1/NDUFS3/NDUFS3/NDUFA10/NDUFA4/NDUFB6/NDUFAB1/NDUFA6/NDUFA6/NDUFA6/NDUFA6/NDUFA6/NDUFS2/NDUFV2/NDUFA12/NDUFA5/NDUFB5/NDUFS1/NDUFS1/NDUFA9/NDUFS4	0.625
GO:0045239	tricarboxylic acid cycle enzyme complex	16	-2.57016	3.62225e-08	7.16619e-07	5.24531e-07	BCKDHA/BCKDHB/IDH3B/IDH3A/DBT/OGDH/SUCLG1/DLST/MRPS36/MRPS36/SUCLA2/SUCLG2/DLD/FH	0.875
GO:0098799	outer mitochondrial membrane protein complex	19	-2.48618	6.26787e-07	1.15126e-05	8.42671e-06	TOMM22/MTX3/CHCHD6/SAMM50/APOO/CHCHD3/APOOL/MFN1/HSPA9/IMMT/MTX2/TOMM20	0.631579
GO:0070069	cytochrome complex	33	-2.38658	1.24333e-06	2.11655e-05	1.54922e-05	COX6C/CYC1/COX7C/COX8A/UQCRB/NDUFA4/COX7B/C15orf48/COX7A2/UQCRH/COX7A2L/COX5A/UQCRC1/COX15/UQCRC2/UQCRFS1P1/COX10/UQCRFS1	0.545455
GO:0019867	outer membrane	195	-1.83727	1.39875e-06	2.32701e-05	1.70326e-05	NLRX1/VPS13C/TOMM22/MTX3/PPP1CC/CHCHD6/BNIP3/GPAM/HK1/ARMCX2/PHB2/CYB5B/MFF/SPIRE1/GDAP1/MOAP1/MOAP1/USP30/ARMCX6/RETSAT/RTN4IP1/SYNJ2BP/MAOB/ARMC1/STARD7/RSAD2/ACSL3/PGR/ACSL4/SAMM50/ARMCX1/AGK/AGK/CPT1B/HADHB/SLC25A46/CISD1/APOO/CHCHD3/APOOL/MFN1/ARMCX3/ACSL1/HSPA9/VDAC3/VDAC2/MTCH2/MTCH2/LRPPRC/DNM1L/ATAD1/ATAD1/FUNDC1/OPA1/IMMT/MTX2/TOMM20/MFN2/VDAC1	0.302564
GO:0014704	intercalated disc	49	-2.33079	1.44831e-06	2.35592e-05	1.72442e-05	SCN1A/KCNJ2/SCN2A/PIK3CA/DSP/SCN5A/PKP2/SLC31A1/VCL/DLG1/CTNNB1/ANK3/DSG2/ATP1B1/DSC2/NRAP/ITGB1/CTNNA3/CTNNA1/SLC8A1/TMEM65/ANK2/CDH2/GJA1/PGM5/AKAP6/CXADR	0.55102
GO:0031970	organelle envelope lumen	78	-2.11381	3.51229e-06	5.4702e-05	4.00393e-05	TUBB/TUBB/TUBB/TUBB/TUBB/TUBB/TUBB/TUBB/TIMM9/HAX1/SOD1/CACYBP/SIRT5/ARL2BP/MYOC/TIMM10/STOML2/CAPN2/NDUFA8/PINK1/CLPB/TIMM8B/BCHE/SUOX/NBR1/TRIAP1/NLN/DIABLO/CHCHD2/TRAP1/CIAPIN1/APP/REXO2/AIFM1/TIMM8A/CAT/PNPT1/AGK/AGK/CHCHD7/TIMM23/CYCS/NDUFS1/NDUFS1/OPA1/IMMT/MICU1	0.602564
GO:0009295	nucleoid	36	-2.27281	4.94526e-06	7.09791e-05	5.19533e-05	TFAM/POLDIP2/TFB2M/ELAC2/TEFM/SUPV3L1/TFB1M/FASTKD5/DBT/HADHB/CLPX/GRSF1/HADHA/HSPA9/VDAC2/LRPPRC/SSBP1/SSBP1/FASTKD2/VDAC1	0.555556
GO:0098687	chromosomal region	324	-1.61924	1.24123e-05	0.000171431	0.000125479	NEK2/CBX3/FBXO28/SYCP2L/PHF10/ZWINT/ORC4/BUB1/PBRM1/KDM4A/ORC2/TERF1/TERF2IP/ZW10/CENPK/MAD2L1/DCTN1/DYNC1I1/NUP43/NBN/RIF1/RTEL1/WDR82/MEAF6/RNF8/STAG1/PURA/SMC3/ZNF330/PPP2R1A/RPA2/ACTL6A/RAD21/DDB1/PPP1R12A/CHMP4B/ZNF827/SKA3/CENPQ/PPP2R5A/MCM4/LIG4/KDM1A/CKAP5/TOX4/TP53BP1/CHMP1B/CHD4/FEN1/CBX5/PPP1CC/TERF2/KDM4D/BUB1B/CHAMP1/SMARCA5/NSMCE2/XRCC6/SSB/BRCA2/CSNK1A1/DCTN2/DYNC1LI1/RAD50/NSL1/FB…	0.345679
GO:0098984	neuron to neuron synapse	307	-1.56361	3.47385e-05	0.000446116	0.000326536	HOMER2/MIB1/GRIA2/SLC30A1/INPP4A/LIN7A/ATP7A/RAPGEF4/MT3/CRYAB/P2RX6/DISC1/RPL7/ARFGEF2/MAP1B/PKP4/FXR1/ERBB4/NRCAM/P2RX3/RGS7BP/EIF3A/GRIN1/LRP8/CNKSR2/RNF10/ARHGAP44/GRIK2/ATP1A3/MAGI2/LRRC4/GNG3/NEFH/PCLO/SHISA9/LRRC7/SPTBN1/GAP43/CALB1/MAL2/EPHA7/RHEB/CRIPT/P2RY1/CAPZB/BNIP3/DLG1/CTNNB1/BMPR2/SYT7/ABI1/NSF/NSF/NSF/DLG2/CHRM2/MPDZ/USP8/ALS2/GRM3/PPP1R9A/PHB2/ITPR1/ACTR2/HNRNPH2/GOPC/ZDHHC15/PA…	0.332248
GO:0030133	transport vesicle	373	-1.53186	4.84943e-05	0.00059163	0.000433045	COPG1/CA4/SLC17A5/SPG21/RAB14/SYTL5/RAB26/RAB3A/AP1M2/TGOLN2/SLC2A4/SLC2A4/COPA/GRIN1/CPE/SEC24B/COPB2/STX7/HLA-DQB2/HLA-DQB2/HLA-DQB2/HLA-DQB2/HLA-DQB2/HLA-DQB2/HLA-DQB2/HLA-DQB2/ATP6V0E2/LMAN1/CEACAM1/STX19/SEC31A/COPZ1/PCSK2/RAB5B/SNAPIN/COPB1/SYT3/FOLR1/TMEM168/HLA-DRA/HLA-DRA/HLA-DRA/HLA-DRA/HLA-DRA/HLA-DRA/HLA-DRA/HLA-DRA/KLHL12/AP1AR/MAL2/SNAP91/AP1S2/USO1/PRG2/PICALM/VAMP3/SYT7/RAB12/SLC4…	0.302949
GO:0031301	integral component of organelle membrane	316	-1.53407	9.20244e-05	0.00103634	0.00075855	SGMS1/MCU/MUL1/DOLK/HLA-DQB2/HLA-DQB2/HLA-DQB2/HLA-DQB2/HLA-DQB2/HLA-DQB2/HLA-DQB2/HLA-DQB2/PIGS/TAP2/TAP2/TAP2/TAP2/TAP2/TAP2/TAP2/TAP2/TMCO1/ITM2B/AFG3L2/HLA-DRA/HLA-DRA/HLA-DRA/HLA-DRA/HLA-DRA/HLA-DRA/HLA-DRA/HLA-DRA/TRAM1L1/ATP2C1/MTX3/ATF6/MAL2/CHCHD6/COX18/BNIP3/TRAM1/SLC35B1/SGMS2/CCDC47/PIGK/COQ2/TMEM223/TMEM70/SPCS1/SYPL1/KTN1/ZDHHC15/MFF/SPIRE1/L2HGDH/GDAP1/LAMP2/RHBDD1/SYNJ2BP/MMGT1/CA…	0.300633
GO:0000151	ubiquitin ligase complex	279	-1.54082	0.000110745	0.00120993	0.000885608	FBXO10/KLHL20/COMMD1/UBR2/FAM8A1/ANAPC1/DYRK2/KBTBD7/DCAF8/SPOP/RNF20/DCUN1D2/DDA1/BTRC/FEM1A/FEM1C/ASB12/ERCC8/GAN/DTL/FBXO11/TRPC4AP/ANKIB1/SEL1L/RNF8/RMND5A/DDB1/ASB4/MED27/FBXL22/FBXL7/SPSB4/AMN1/ARMC8/KLHDC10/KLHL12/UBE2N/BRCC3/BUB1B/CRBN/BRCA2/MED7/UBE2V1/FBXW11/WDR26/FEM1B/KLHDC2/GLMN/ANAPC10/ARIH1/CUL4A/FBXO27/CDC23/UBE4A/RNF2/RNF11/KLHL7/UBE2D2/LMO7/UBE2D1/CUL5/WWP1/UBE2E1/DCAF12L2/DCAF1…	0.322581
GO:0016282	eukaryotic 43S preinitiation complex	17	-2.13018	0.000115617	0.00124458	0.000910974	EIF3D/EIF3A/EIF3K/EIF3K/EIF3L/EIF3F/DHX29/EIF3E/EIF3J/EIF3M/EIF3H	0.647059
GO:1904115	axon cytoplasm	55	-1.95453	0.000137214	0.00143206	0.0010482	KIF1A/MAP1A/DYNC1H1/SNAPIN/KIF4A/TERF2/FBXW11/DLG2/KIF1B/HIF1A/DST/AGTPBP1/AP3B1/RAB27B/KIF5B/PAFAH1B1/ARL8B/RAB21/ACTR10/TRAK1/ARMCX3/OPA1	0.4
GO:0042383	sarcolemma	126	-1.75038	0.00014418	0.00144575	0.00105822	CACNA1C/CACNA1C/PPP3CA/SCN1A/KCNJ2/SCN2A/SLC27A6/CACNA1D/CACNG4/PPP3R1/STAC/SLC30A1/SLC2A5/NCSTN/PPP3CB/SGCA/MLIP/SCN5A/SLC2A4/SLC2A4/NOS1AP/CAV1/POPDC3/VCL/SYNC/CASQ1/STBD1/POPDC2/DLG1/DYSF/SYNM/SCN2B/FLNC/ANK3/ATP1B1/KCNJ8/CAV2/RDX/ITGB1/ATP2B4/SGCD/SRI/RYR2/SLC8A1/ACP1/ANK2/BVES/CDH2/SSPN/PGM5/CACNA2D1/DMD/AKAP6/SLMAP/CAMK2D	0.436508
GO:0030135	coated vesicle	283	-1.53611	0.00016496	0.00161	0.00117845	ABCB4/SCARB2/GOLGA2/SORT1/HSPD1/HEATR5B/PACS1/ATP6V1F/TMED2/PANK1/MCFD2/GAD1/B2M/B2M/ATP7A/AP2M1/ATP6V1A/SAR1A/TMEM199/ARCN1/SNX18/CD207/GPR107/BTC/COPG1/PACSIN1/SPG21/RAB14/RAB3A/AP1M2/TMED5/TGOLN2/SLC2A4/SLC2A4/COPA/SEC24B/COPB2/LMBRD1/HLA-DQB2/HLA-DQB2/HLA-DQB2/HLA-DQB2/HLA-DQB2/HLA-DQB2/HLA-DQB2/HLA-DQB2/ATP6V0E2/LMAN1/SEC31A/COPZ1/TMED4/HSPA8/ASTN1/COPB1/FOLR1/HLA-DRA/HLA-DRA/HLA-DRA/HLA-DRA…	0.39576
GO:1990351	transporter complex	307	-1.48347	0.000196932	0.00189677	0.00138835	TTYH2/NDUFC1/GABRB3/AKAP9/CACNA1C/CACNA1C/SCN1A/CLCC1/GABRA5/TTYH1/TTYH1/TTYH1/TTYH1/KCNJ2/ATP1B2/ABCC9/SCN2A/KCNN1/CHRNB1/CHRNB1/TMEM30A/OSTM1/CACNA1D/CACNG4/LRRC8B/CHRNA1/PDE4D/GRIA2/FOXRED1/TIMM10/PKD1L1/GABRB1/CACNA1G/PEX12/CYC1/NDUFA8/SCN5A/NDUFB3/TRPC6/PEX14/CCDC51/CLIC6/TIMM8B/GRIN1/MCU/NDUFAF1/GABRA1/GRIK2/ATP1A3/CACNA2D3/ATP8A1/KCNJ4/SHISA9/KCNE1/GABRA4/UQCRB/NDUFB9/KCNAB1/HTR3A/LRRC38/K…	0.37785
GO:0046930	pore complex	21	-2.10226	0.000310882	0.00280945	0.00205638	PDZD11/SLC25A4/VDAC3/VDAC2/PPIF/VDAC1	0.285714
GO:0016529	sarcoplasmic reticulum	65	-1.80999	0.000326866	0.00287578	0.00210494	TMEM38A/SLC2A4/SLC2A4/NOS1AP/JPH4/ATP2A2/FSD2/CASQ1/ANK1/ANK3/JPH1/SRL/CALU/ITPR1/ASPH/CMYA5/TMEM38B/SGCD/SRI/RYR2/PLN/CACNA2D1/AGL/REEP5/AKAP6/CASQ2/CAMK2D	0.415385
GO:0005852	eukaryotic translation initiation factor 3 complex	15	-2.13635	0.000334007	0.00287639	0.00210538	EIF3D/EIF3A/EIF3K/EIF3K/EIF3L/EIF3F/EIF3E/EIF3J/EIF3M/EIF3H/COPS5	0.733333
GO:0071007	U2-type catalytic step 2 spliceosome	30	-1.95857	0.00048577	0.00395093	0.00289189	SNRNP40/CWC22/SNW1/PRPF8/PRPF8/DHX8/SNRPF/CWC15/SNRPB2/PPIL1/AQR/EFTUD2/SNRPE/SNRPD3/SNRPD1/CDC40/CRNKL1/CDC5L/PLRG1/BCAS2	0.666667
GO:0014069	postsynaptic density	281	-1.48695	0.000516382	0.0041086	0.0030073	HOMER2/MIB1/GRIA2/SLC30A1/INPP4A/LIN7A/ATP7A/MT3/CRYAB/P2RX6/DISC1/RPL7/MAP1B/PKP4/FXR1/ERBB4/NRCAM/RGS7BP/EIF3A/GRIN1/LRP8/CNKSR2/RNF10/ARHGAP44/GRIK2/MAGI2/LRRC4/GNG3/NEFH/PCLO/SHISA9/LRRC7/SPTBN1/GAP43/EPHA7/RHEB/CRIPT/P2RY1/CAPZB/BNIP3/DLG1/CTNNB1/BMPR2/ABI1/NSF/NSF/NSF/DLG2/MPDZ/USP8/ALS2/GRM3/PPP1R9A/PHB2/ITPR1/ACTR2/HNRNPH2/GOPC/ZDHHC15/PAK2/DAGLA/CAMK2A/NPTN/VPS35/SYNJ2BP/PLEKHA5/KALRN/GR…	0.327402
GO:0005635	nuclear envelope	421	-1.38652	0.000772885	0.00601864	0.00440536	TNPO3/NUP205/RNF180/TMEM33/AGPAT3/CHMP4C/TMEM18/RGPD3/SLC30A1/INPP4A/DCTN5/GABRB1/CBX3/P2RX6/HABP4/SMAD1/GLE1/DNAJC2/MLIP/MRPS23/DPY19L1/ADRA1B/MGST2/MAD2L1/ANKRD17/ABCF1/ABCF1/ABCF1/ABCF1/ABCF1/ABCF1/ABCF1/TMEM38A/SPIN1/ALG14/NAV3/DCTN1/P2RX3/NUP93/NUP62CL/NUCB2/PTGER3/AGFG1/INTS2/APEH/RANBP2/NUP43/DTL/RIF1/RNF123/NOS1AP/RNF43/PLA2G4C/NUP88/C12orf43/MTDH/MTOR/MX1/OSBPL8/BCHE/RAN/EIF5AL1/CHMP4B/I…	0.334917
GO:0030904	retromer complex	12	-2.01918	0.000934327	0.0070508	0.00516085	DENND4C/SNX5/SNX12/SNX2/VPS26A/SNX1/SNX6/VPS35/SNX3/VPS29	0.833333
GO:0005876	spindle microtubule	75	-1.76172	0.000953511	0.00707384	0.00517772	CHMP4B/SKA3/CHMP1B/KIF4A/AURKA/TTL/KIFAP3/HAUS2/CLASP2/CALM1/CALM3/CHMP5/MAP9/POLB/CUL3/PAFAH1B1/MAPRE1/SKA2/CAPN6/ZWILCH/RAB11A/CLTC/CHMP3/CHMP2B/CALM2	0.333333
GO:0030662	coated vesicle membrane	180	-1.54284	0.000956708	0.00707384	0.00517772	SLC18A1/SEC24A/HLA-DPA1/HLA-DPA1/HLA-DPA1/HLA-DPA1/HLA-DPA1/HLA-DPA1/HLA-DPA1/HLA-DPA1/ATP6V1C1/RNASEK/VMA21/VTI1A/KDELR3/HLA-DQA2/HLA-DQA2/HLA-DQA2/HLA-DQA2/HLA-DQA2/HLA-DQA2/HLA-DQA2/HLA-DQA2/CD74/DAB2/SYNRG/SYNRG/HLA-C/HLA-C/HLA-C/HLA-C/HLA-C/HLA-C/HLA-C/ATP6AP2/APOB/HLA-DQA1/HLA-DQA1/HLA-DQA1/HLA-DQA1/HLA-DQA1/HLA-DQA1/CD59/EGF/STX17/FZD5/SREBF2/CLTCL1/SCARB2/ATP6V1F/TMED2/MCFD2/GAD1/B2M/B2M/…	0.677778
GO:0045211	postsynaptic membrane	205	-1.49239	0.000975768	0.00714262	0.00522806	GABRB3/AKAP9/CACNA1C/CACNA1C/EFNB3/SYNE1/GABRA5/NLGN4Y/GABBR2/SLC6A4/CHRNB1/CHRNB1/CACNG4/CHRNA1/GRIA2/SLC30A1/LIN7A/GABRB1/CRKL/P2RX6/ERBB4/NSG1/NRCAM/SYAP1/RGS7BP/GRIN1/CNKSR2/RNF10/GABRA1/GRIK2/HSPA8/LRRC4/KCNJ4/ZC4H2/SHISA9/GABRA4/HTR3A/EPHA7/P2RY1/PICALM/DLG1/CTNNB1/DNAJA3/DNAJA3/DDN/ANK3/DLG2/CHRM2/GRM3/NRP1/PCDH17/CLCN3/DAGLA/GLRB/NPTN/GABRA6/SYNJ2BP/GRIN3A/CANX/CANX/LRRTM4/GABRP/FLRT3/GRM…	0.37561
GO:0098978	glutamatergic synapse	277	-1.40452	0.00123793	0.00871309	0.00637757	AKAP9/ELAVL1/PPP3CA/DLGAP1/EIF4A3/EFNB3/NLGN4Y/RAC1/CADPS2/RAP1A/PRKCI/ARPC5L/EPHB1/GPM6A/SCN2A/CACNG4/HOMER2/PPP3R1/RPL22/DYNLL2/AP2M1/SV2A/P2RX6/PPP3CB/CALY/ARF4/FXR1/ERBB4/NSG1/NRCAM/RGS7BP/ARPC2/CDKL5/NOS1AP/CNKSR2/RNF10/PURA/ARHGAP44/PPP2R1A/STAU1/GRIK2/HSPA8/LRRC4/PCLO/SHISA9/SPTBN1/RHOA/SLC1A2/NPTXR/AP2B1/CALB1/MAL2/PPP2R2A/PPP1CC/EPHA7/P2RY1/DLG1/CADPS/CHRM2/USP8/SH3GL2/GRM3/PHB2/NRP1/PCD…	0.364621
GO:0030684	preribosome	66	-1.7245	0.00145575	0.00995897	0.0072895	RPF1/KRR1/RSL1D1/LTV1/RIOK3/UTP3/UTP23/MPHOSPH10/PRKDC/SRFBP1/WDR12/UTP20/WDR3/RIOK2/DCAF13/TSR1/BMS1/NSA2/MAK16/XRCC5/RRP15	0.318182
GO:0005869	dynactin complex	12	-1.97998	0.00157742	0.0106914	0.00782563	ACTA1/DCTN5/ACTR1A/DCTN2/ACTC1/DCTN4/ACTR10/DCTN6	0.666667
GO:0033017	sarcoplasmic reticulum membrane	37	-1.86576	0.00172362	0.0114699	0.00839542	TMEM38A/NOS1AP/JPH4/ATP2A2/CASQ1/JPH1/SRL/ASPH/TMEM38B/SRI/RYR2/PLN/REEP5/AKAP6/CASQ2/CAMK2D	0.432432
GO:0099023	vesicle tethering complex	54	-1.75075	0.0019389	0.0126721	0.00927536	EXOC6/TRAPPC11/TRAPPC6B/TRAPPC1/TGFBRAP1/COG2/COG1/VPS8/ZW10/EXOC2/EXOC1/TRAPPC8/TRAPPC9/EXOC4/COG3/VPS33A/RINT1/VPS41/SYNPO2/CDC42/EXOC6B/COG6/COG5/COG5/EXOC5/DNAJC28/DNAJC28	0.5
GO:1902495	transmembrane transporter complex	286	-1.41669	0.00273677	0.0174201	0.0127507	TTYH2/NDUFC1/GABRB3/AKAP9/CACNA1C/CACNA1C/SCN1A/CLCC1/GABRA5/TTYH1/TTYH1/TTYH1/TTYH1/KCNJ2/ATP1B2/ABCC9/SCN2A/KCNN1/CHRNB1/CHRNB1/OSTM1/CACNA1D/CACNG4/LRRC8B/CHRNA1/PDE4D/GRIA2/FOXRED1/PKD1L1/GABRB1/CACNA1G/CYC1/NDUFA8/SCN5A/NDUFB3/TRPC6/CCDC51/CLIC6/GRIN1/MCU/NDUFAF1/GABRA1/GRIK2/ATP1A3/CACNA2D3/KCNJ4/SHISA9/KCNE1/GABRA4/UQCRB/NDUFB9/KCNAB1/HTR3A/LRRC38/KCNA4/NDUFV1/NDUFS3/NDUFS3/NDUFA10/VWC2/ND…	0.370629
GO:0010008	endosome membrane	484	-1.30275	0.00283472	0.0178881	0.0130932	HLA-DOA/HLA-DOA/HLA-DOA/HLA-DOA/HLA-DOA/HLA-DOA/HLA-DOA/CHMP7/UBE2D3/HLA-DMA/HLA-DMA/HLA-DMA/HLA-DMA/HLA-DMA/HLA-DMA/HLA-DMA/HLA-DMA/RAC1/SCAMP3/SCAMP3/SNX27/HLA-DOB/HLA-DOB/HLA-DOB/HLA-DOB/HLA-DOB/HLA-DOB/SCARB2/RAP1A/NAPEPLD/NAPEPLD/PI4K2A/CD14/SORT1/SLC9A7/EPHB1/ITCH/PDIA3/SNX12/ATP6V1F/SLC6A4/ATP6V0A2/SNX2/TMEM30A/CHMP4C/SLC36A2/HLA-DMB/HLA-DMB/HLA-DMB/HLA-DMB/HLA-DMB/HLA-DMB/HLA-DMB/HLA-DMB/…	0.407025
GO:0005770	late endosome	251	-1.37611	0.00401587	0.0244968	0.0179305	CHMP7/HLA-DMA/HLA-DMA/HLA-DMA/HLA-DMA/HLA-DMA/HLA-DMA/HLA-DMA/HLA-DMA/WDR48/CLTCL1/RNF133/CCZ1B/SCARB2/RAP1A/TMEM30A/CHMP4C/HLA-DMB/HLA-DMB/HLA-DMB/HLA-DMB/HLA-DMB/HLA-DMB/HLA-DMB/HLA-DMB/STX8/PLD1/ATP7A/MMD/RAB9A/SNX14/SPPL2A/NSG1/RAB14/LAPTM4A/FYCO1/SLC2A4/SLC2A4/STX7/ANKRD13A/MTM1/CHMP4B/PSAP/MAGI2/HSPA8/SLC31A1/MAP2K1/OSBPL1A/CD300LG/NBR1/PARM1/AP5S1/TMEM106B/HLA-DRA/HLA-DRA/HLA-DRA/HLA-DRA/H…	0.418327
GO:0016528	sarcoplasm	79	-1.66423	0.00422517	0.0255605	0.0187091	SPOCK1/CAMK2B/HRC/HABP4/TMEM38A/SLC2A4/SLC2A4/NOS1AP/JPH4/ATP2A2/FSD2/CASQ1/ANK1/ANK3/JPH1/SRL/CALU/ITPR1/MEF2C/ASPH/CMYA5/TMEM38B/SGCD/SRI/RYR2/PLN/CACNA2D1/AGL/REEP5/AKAP6/CASQ2/CAMK2D	0.405063
GO:1903293	phosphatase complex	52	-1.66155	0.00437183	0.026231	0.0191999	WDR82/PPP1R3C/PPP2R1A/PPP1R12A/PPP4R1/PPP1R3A/SHOC2/PPP2R5A/TOX4/PPP2R2A/PPP1CC/PPP4R4/PPP4R4/ITPR1/PPP2CB/PPP2R3A/PPP1CB/PPP2R5E/PPP2R5C/PDP1/PPP2CA	0.403846
GO:0000974	Prp19 complex	12	-1.84691	0.00515464	0.0297102	0.0217465	CWC15/ISY1/HSPA8/CRNKL1/CDC5L/PLRG1/BCAS2	0.583333
GO:0099699	integral component of synaptic membrane	114	-1.5155	0.00555871	0.0317889	0.023268	ADAM22/PTPRD/PTPRD/ATP2B1/CSPG5/EPHA4/EFNB3/GABRA5/NLGN4Y/GPM6A/SCN2A/SLC6A4/CHRNB1/CHRNB1/CACNG4/CHRNA1/SLC30A1/P2RX6/NCSTN/ERBB4/NRCAM/P2RX3/ATP1A3/LRRC4/SHISA9/SLC1A2/GABRA4/EPHA7/P2RY1/SYT7/CHRM2/GRM3/NRP1/PCDH17/CLCN3/DAGLA/ITGB1/NPTN/ATP2B4/GRIN3A/CANX/CANX/FLRT3/SLC8A1/PSEN2/NLGN1/CDH2/GRIA1/ADAM23	0.429825
GO:0042613	MHC class II protein complex	15	-1.85869	0.00612774	0.0347714	0.025451	HLA-DPA1/HLA-DPA1/HLA-DPA1/HLA-DPA1/HLA-DPA1/HLA-DPA1/HLA-DPA1/HLA-DPA1/HLA-DQA2/HLA-DQA2/HLA-DQA2/HLA-DQA2/HLA-DQA2/HLA-DQA2/HLA-DQA2/HLA-DQA2/CD74/HLA-DQA1/HLA-DQA1/HLA-DQA1/HLA-DQA1/HLA-DQA1/HLA-DQA1/HLA-DOA/HLA-DOA/HLA-DOA/HLA-DOA/HLA-DOA/HLA-DOA/HLA-DOA/HLA-DMA/HLA-DMA/HLA-DMA/HLA-DMA/HLA-DMA/HLA-DMA/HLA-DMA/HLA-DMA/HLA-DOB/HLA-DOB/HLA-DOB/HLA-DOB/HLA-DOB/HLA-DOB/HLA-DMB/HLA-DMB/HLA-DMB/HLA-…	4.66667
GO:0016281	eukaryotic translation initiation factor 4F complex	11	-1.85585	0.00630105	0.0352089	0.0257713	EIF4A2/EIF4B/EIF4G3/EIF4G2/EIF4E/EIF4E3	0.545455
GO:0031074	nucleocytoplasmic transport complex	10	-1.8197	0.00627323	0.0352089	0.0257713	RAN/KPNA6/KPNB1/KPNA3/KPNA1/KPNA4	0.6
Significant DCM FULL List
ID	Description	setSize	NES	pvalue	p.adjust	qvalue	core_enrichment	GeneRatio
GO:0098798	mitochondrial protein-containing complex	279	-1.95451	2.24077e-10	8.59336e-08	7.85449e-08	COX4I1/MTX2/MRPS30/TIMM13/ATP5MF/SAMM50/MRPS14/NDUFB11/UQCRC2/MRPL44/NDUFS1/DAP3/TIMM22/MRPS7/MICOS13/MRPL37/NDUFB6/ATP5ME/MRPL4/MRPL41/IDH3B/IDH3G/NDUFC1/MRPS16/COX7A2/PMPCB/MRPS18B/MRPL16/ATP5PB/COX5B/MRPL28/MICU1/MRPL45/MRPS10/TOMM40/MRPL47/MRPS27/MRPS36/SUCLG2/MRPL19/CLPX/MRPL43/MCU/MCCC2/ATP5PO/C15orf48/UQCRFS1/SDHA/MRPS21/SPG7/NDUFB1/HSD17B10/MRPS18C/TIMM10/MRPL2/MRPL20/PHB1/NDUFS2/AGK/MTX3…	0.602151
GO:0005759	mitochondrial matrix	474	-1.73371	5.89205e-10	1.5064e-07	1.37688e-07	TRNT1/ACAT1/MRPL4/MRPL41/IDH3B/IDH3G/LYRM4/SARS2/TRAP1/QARS1/FASTKD2/MRPS16/CLPP/NAXE/PMPCB/PARK7/CPS1/MRPS18B/MRPL16/FASTKD1/ATP5PB/ATG4D/MRPL28/MRPL45/MRPS10/MRRF/TBRG4/MRPL47/MRPS27/SDHAF2/MRPS36/ELAC2/NUDT13/IARS2/LIAS/SUCLG2/ISCA1/ACSM2B/GPX1/MRPL19/CLPX/HTD2/MRPL43/TEFM/MCCC2/GSTK1/PARG/ETFA/MRPS21/SHMT2/HIBCH/TXN2/ARHGAP11B/HSD17B10/PDPR/EXD2/ERBB4/LRPPRC/MRPS18C/GRSF1/MRPL2/GFM1/MRPL20/ND…	0.493671
GO:0000775	chromosome, centromeric region	235	-1.91406	5.14328e-09	8.47493e-07	7.74625e-07	CTCF/DNMT1/APC/ZWINT/PDS5B/BUB1/PLK1/CCNB1/GPATCH11/DYNLL1/SPDL1/CHMP4B/TEX14/SMC1A/TRAPPC12/PBRM1/CENPI/CHRAC1/KIF2C/CKAP5/BAZ1A/H4C4/ATRX/CENPX/CHMP7/TP53BP1/KNTC1/KNSTRN/SMC3/PPP2R5C/AHCTF1/ESCO2/STAG3/SPAG5/SGO2/STAG1/CENPW/CENPV/SPOUT1/ERCC6L/CDT1/CLIP1/CENPO/SMC4/DYNC1I1/SYCP3/PPP1CC/CENPK/KIF18A/KAT2B/CENPE/CDCA5/SKA1/SPC25/H2BC11/CDCA8/CENPM/BUB1B/KNL1/SKA3/SPC24/TTK/AURKB/CENPF/NCAPG/SGO…	0.306383
GO:0005819	spindle	409	-1.71969	5.52473e-09	8.47493e-07	7.74625e-07	PLK1/CCNB1/NCOR1/TTLL12/CEP162/SIRT2/DYNLL1/SPDL1/CDC6/TOPBP1/MZT2A/UBXN2B/CHMP4B/HAUS6/KIF16B/RALBP1/NIN/SMC1A/NUDC/TTL/MTUS1/KLHL21/KIF2C/TOPORS/CKAP5/UNC119/TUBB/ANKFN1/KIF23/CSPP1/BRCC3/CHMP7/HAUS8/KNTC1/TUBGCP4/RPS6KA2/KNSTRN/SMC3/POLB/ARL3/DYNC2I1/HNF4G/NEXMIF/CDK5RAP2/SAC3D1/TACC3/KIFC2/SPAG5/CUL3/STAG1/PKP4/CENPV/KIF11/POC1A/CEP295/RTRAF/DCUN1D5/SPOUT1/ACOT13/CEP85/EML1/SNCG/TPT1/SEPTIN12…	0.281174
GO:0000313	organellar ribosome	88	-2.1182	5.75056e-07	4.00971e-05	3.66495e-05	MRPS30/MRPS14/MRPL44/MTG2/DAP3/MRPS7/MRPL37/MRPL4/MRPL41/MRPS16/MRPS18B/MRPL16/MRPL28/MRPL45/MRPS10/MRPL47/MRPS27/MRPL19/MRPL43/MRPS21/MRPS18C/MRPL2/MRPL20/MRPL9/MRPL21/MRPL1/MRPL14/MRPL52/MRPL17/MRPL11/MTERF4/MRPL15/CHCHD1/MRPS33/MRPS24/MRPL27/MRPL24/MRPS12/MRPS23/MRPL32/MRPL39/MRPL13/MRPS18A/MRPL50/MRPS22/GADD45GIP1/MRPL18/MRPS5/MRPS11/MRPL58/MRPS31/MRPL3/MRPS15/MRPS9/MRPL51/MRPL22/MRPS25/MRPL3…	0.715909
GO:0015934	large ribosomal subunit	113	-1.94427	4.34314e-06	0.000237942	0.000217484	MRPL37/RPL5/MRPL4/MRPL41/MRPL16/RPL27A/MRPL28/MRPL45/RPL19/MRPL47/RPL8/RPL3L/RPL30/MRPL19/MRPL43/MRPL2/MRPL20/RPL27/RPL14/MRPL9/RPL37A/MRPL21/MRPL1/NPM1/MRPL14/RPL24/RPL10A/MRPL52/RPL37/MRPL17/MRPL11/MTERF4/RPL36/MRPL15/MRPL27/MRPL24/MRPL32/MRPL39/MRPL13/RPL36AL/MRPS18A/MRPL50/FXR2/RPL26L1/RPL11/GADD45GIP1/RPL38/RPL41/RPL39P5/MRPL18/MRPL58/RPLP0/MRPL3/RPL32/MRPL51/MRPL22/RPL35/RPL23/MRPL34/MRPL48…	0.566372
GO:0030496	midbody	200	-1.67101	3.69446e-05	0.00149139	0.00136316	RALB/ABRAXAS2/MITD1/CIAO2B/MAK/INCENP/PTCH1/MBD5/IQGAP1/MICAL3/MICAL1/HSPA5/PKN2/CCDC124/SSNA1/KEAP1/ANXA2/DTNBP1/C9orf72/PLK1/TTLL12/SIRT2/PKN1/CCDC66/CHMP4B/C6orf89/ENTR1/TEX14/NUDC/RAB8A/TOPORS/KIF23/PITPNM1/CHMP7/DNM2/GNL3/CLIC4/RALA/ARL3/RNF8/PIK3CB/NEXMIF/RDX/EXOC6/ZFYVE19/HSP90B1/SPAG5/PKP4/CENPV/LYRM1/USP8/SEPTIN12/SLC2A1/SH3GLB1/CAPG/RAB11FIP4/PPP1CC/AURKA/CENPE/RACGAP1/CDK1/KIF4A/KIF20A…	0.375
GO:0032592	integral component of mitochondrial membrane	90	-1.76343	0.000112079	0.00373759	0.00341623	SMDT1/BAK1/MTX1/COA1/MTX2/COX18/MTLN/SAMM50/CCDC51/MICOS13/BNIP3/DMPK/MICU1/TOMM40/CPT1A/ADCK1/MCU/FUNDC1/SFXN1/SPG7/L2HGDH/FIS1/AGK/MTX3/APOOL/MPC2/TIMM17A/MCUR1/IMMT/SPIRE1/UQCC3/C12orf73/HSPA9/SLC25A4/SYNJ2BP/BID/TOMM70/MFN1/PINK1/AFG3L2/DNAJC11/PET100/MFF/TOMM20L/CHCHD10/TMEM70/COQ2/TMEM177/TMEM223/APOO/CHCHD3/TIMM23/ETFDH/TMEM11/FUNDC2/RHOT1/ABCB6/SLC22A14/SLC25A19	0.655556
GO:0005743	mitochondrial inner membrane	469	-1.32827	0.000530235	0.0156419	0.014297	NOA1/COX4I1/MTX2/MRPS30/TIMM13/ATP5MF/COX18/MTLN/SAMM50/MRPS14/SLC25A26/NDUFB11/UQCRC2/MRPL44/MTG2/HCCS/NDUFS1/DAP3/TIMM22/CCDC51/GPD2/MRPS7/MICOS13/COQ7/GUF1/MRPL37/NDUFB6/COQ8B/ATP5ME/TTC19/MRPL4/MRPL41/NDUFC1/TRAP1/MRPS16/COX7A2/LETM1/TMEM126B/PMPCB/CPS1/MRPS18B/OMA1/COQ8A/MRPL16/ATP5PB/COX5B/MRPL28/MICU1/SLC41A3/ABCB7/OPA1/MRPL45/MRPS10/CRAT/SLC25A39/TOMM40/MRPL47/MRPS27/MRPS36/ADCK1/CYCS/SLC…	0.511727
GO:0009295	nucleoid	43	-1.83941	0.000936141	0.0231619	0.0211704	TFAM/TUFM/FASTKD2/CPS1/ELAC2/CLPX/TEFM/SHMT2/HSD17B10/LRPPRC/GRSF1/TFB2M/SUPV3L1/LRRC59/DBT/POLG/MPG/HADHA/HSPA9/TWNK/VDAC1/ATAD3A/MTERF1/ACADVL/PRORP/SSBP1/TOP1MT/TRMT10C/FASTKD5/HADHB/DNA2	0.72093
GO:0034399	nuclear periphery	140	-1.49957	0.00187165	0.0377777	0.0345295	LMNTD2/AKAP8/RUNX1T1/RUVBL1/NUP98/HAT1/LMNA/PSMA6/SMARCD2/STAG2/MEN1/LRIF1/NUP205/TPR/PSPC1/SMARCA4/GFI1B/PHF5A/MORC2/NARF/PIAS4/SNW1/PAXIP1/SATB1/BASP1/KRT8/SMARCC2/CFL1/POLA1/PPIG/NSMF/ANXA2/ZNF703/YY1/AKAP8L/MORC3/SMC1A/PBRM1/XPOT/DAG1/FIGN/BCL11A/PCNA/CLIC4/SMC3/AHCTF1/PRPF40A/HNRNPA2B1/STAG1/CENPW/ARFGEF1/SRPK1/HLCS/EBNA1BP2/PRKCZ/ALOX5/ATF4/SATB2/LMNB1/KIF4A/PRKCD/S100A10/UHRF1/PHACTR3/CENP…	0.471429
GO:0031970	organelle envelope lumen	91	-1.60052	0.00207538	0.0396215	0.0362148	SHMT2/TRIAP1/CLPB/TIMM10/AGK/TIMM8B/PANK2/LYN/HAX1/IMMT/BCHE/AK2/CAPN2/REXO2/STOML2/IGF2R/TIMM9/PNPT1/SOD1/PINK1/TUBB/COA7/MICU2/AIFM1/ALPL/CHCHD10/MIX23/PRELID1/SDHAF3/CCAR1/FBXL4/CHCHD4/COA4/PTGES/TIMM23/NDUFS5/ALOX5/NLN/COA6/COX17/CACYBP/PRELID2/CDC25C	0.472527
Significant ICM FULL List
ID	Description	setSize	NES	pvalue	p.adjust	qvalue	core_enrichment	GeneRatio
GO:0005759	mitochondrial matrix	474	-1.81783	1.35431e-11	2.59689e-09	2.17759e-09	IDH3G/TRUB2/QARS1/MRPS16/PPA2/CBR4/ACADL/ETFBKMT/HYKK/NDUFS3/ELAC2/ALDH5A1/PARK7/MRPL35/PC/PDHX/HTD2/ATAD3A/ALDH7A1/MRPL28/MRPL37/TFB1M/TFAM/UQCC2/MRPL14/RNASEL/PDK2/METTL4/TYMS/FASTKD3/NUDT2/DNAJC19/COASY/ACSM1/ETFB/HSPA1L/MRPL43/DAP3/MRPL44/FDX2/TWNK/TRAP1/ACADM/TRNT1/MRPS30/DARS2/MRPS7/SUOX/TUFM/ACP6/MMAB/EARS2/ALDH6A1/TXN2/LRRK2/FLAD1/FARS2/CCNB1/PYCR1/HSD17B10/GFM1/GARS1/ACSS1/IDH3B/MYG1/GFM…	0.57173
GO:0098798	mitochondrial protein-containing complex	279	-1.93704	1.14014e-09	1.45748e-07	1.22215e-07	FOXRED1/SPG7/COX6B1/NDUFS3/TIMM10B/MRPL35/MCU/MICU1/PDHX/MRPL28/MRPL37/NDUFC1/MRPL14/PDK2/SAMM50/DNAJC19/MRPL43/DAP3/MRPL44/NDUFA8/TOMM5/MRPS30/ATP5MK/MRPS7/PHB1/TIMM8B/IMMP2L/COX4I1/ATP5PD/COX5B/TIMM10/HSD17B10/IDH3B/UQCRFS1/ATP5ME/MRPS18B/MRPL16/PTCD3/DLD/MTX2/MRPL2/SUPV3L1/MRPL21/AGK/ATP5MC1/UQCRC2/COX7A2/ATP5PO/MRPS12/MRPL45/MRPS36/CLPX/CHCHD1/MRPL11/MRPL9/MRPS27/TOMM40L/MRPS10/MRPL52/NDUFS2/…	0.605735
GO:0000313	organellar ribosome	88	-2.03846	2.59627e-06	0.000165945	0.000139151	MRPL35/MRPL28/MRPL37/MRPL14/MRPL43/DAP3/MRPL44/MRPS30/MRPS7/MRPS18B/MRPL16/PTCD3/MRPL2/MRPL21/MRPS12/MRPL45/CHCHD1/MRPL11/MRPL9/MRPS27/MRPS10/MRPL52/GADD45GIP1/MRPL47/MRPL19/MRPS21/MRPL17/MRPL20/MRPS14/MRPL27/MRPL32/MRPL1/MRPL24/MRPL15/MTERF4/MRPS18C/MRPS11/MRPS18A/MRPL18/MRPL50/MRPS33/MRPL39/MRPL58/MRPS22/MRPS23/MRPS15/MRPL3/MRPL22/MRPL13/MRPS5/MRPS6/MRPL34/MRPS31/MRPS34/MRPL51/MRPS9/MRPL48/MRPS…	0.693182
GO:0005819	spindle	409	-1.50102	2.2747e-05	0.000864687	0.000725072	STAG2/TTLL12/CHMP4B/CBX1/POC1A/SAC3D1/CHMP7/CDC16/TACC3/INCENP/ESPL1/MICAL3/SPDL1/TOGARAM1/ATM/BIRC6/IK/MAK/PSRC1/MAP9/HECW2/RMDN2/KAT14/TOPORS/PARP4/AUNIP/KIF2C/ALMS1/HAUS6/CEP19/KIF20B/EPB41/KIF3A/KATNAL2/SMC1A/BCCIP/KLHL21/NUDC/SMC6/CKAP2/DCUN1D5/TFDP2/TTL/MAP10/RPS6KA2/SNCG/TOPBP1/TPR/POLB/CSPP1/RAB11FIP4/KIF11/UBXN2B/CHMP4BP1/TUBGCP4/BOD1L1/NCOR1/NPM1/SPOUT1/TUBGCP5/INVS/TUBG1/KIF16B/NIN/FAM…	0.330073
GO:0000315	organellar large ribosomal subunit	55	-1.97328	9.44708e-05	0.00258783	0.00216999	MRPL35/MRPL28/MRPL37/MRPL14/MRPL43/MRPL44/MRPS30/MRPL16/MRPL2/MRPL21/MRPL45/MRPL11/MRPL9/MRPL52/GADD45GIP1/MRPL47/MRPL19/MRPL17/MRPL20/MRPL27/MRPL32/MRPL1/MRPL24/MRPL15/MTERF4/MRPS18A/MRPL18/MRPL50/MRPL39/MRPL58/MRPL3/MRPL22/MRPL13/MRPL34/MRPL51/MRPL48/MRPL36/MRPL33	0.690909
GO:0000776	kinetochore	160	-1.6773	9.27159e-05	0.00258783	0.00216999	ANAPC16/PINX1/PSEN1/CHMP2A/BRD7/CSNK1A1/ORC2/ARID2/CFDP1/CENPI/PAFAH1B1/BUB1/NUP160/NUP107/ITGB3BP/ZWINT/CBX5/ZW10/CENPX/KAT5/CCNB1/CLASP2/BOD1/TEX14/DYNLL1/PSEN2/TRAPPC12/MTBP/CENPQ/CHMP4B/CHMP7/INCENP/SMARCC2/SPDL1/CENPO/KIF2C/SMC1A/TPR/CENPK/CHMP4BP1/PBRM1/BOD1L1/SPOUT1/SPC25/SGO2/GPATCH11/AHCTF1/CKAP5/KNSTRN/APC/TP53BP1/KNTC1/CENPV/DYNC1I1/PPP1CC/CLIP1/CENPM/KIF18A/ERCC6L/SKA3/SKA1/KAT2B/CENP…	0.4625
GO:0005874	microtubule	451	-1.33556	0.000778296	0.0138826	0.0116411	MAP9/TUBE1/RMDN2/PARP4/TRIM63/KIF2C/HAUS6/KIF20B/OPA1/KIF3A/TTLL6/KATNAL2/FEZ1/CEP57L1/KLHL21/TBCA/NUDC/MT3/CKAP2/GRAMD2B/FAM166B/PACRG/TTL/MAP1LC3B/KLC3/RP1L1/MAP10/NME7/TTLL5/LRPPRC/POLB/NAV3/CSPP1/MACF1/CAMSAP1/KIF11/CHMP4BP1/TUBGCP4/BOD1L1/ARFGEF2/DYNC1I2/CCT5/TUBGCP5/INVS/TUBG1/KIF16B/KIF27/CFAP210/DVL1/NIN/FAM161A/MDM1/PTPN20/CCDC66/FKBP4/FIGN/TUBA1C/TPPP2/EML1/CENPJ/ARL3/KIF15/CFAP53/CKAP5…	0.281596
GO:0000314	organellar small ribosomal subunit	32	-1.83106	0.00139497	0.0201876	0.016928	DAP3/MRPS7/MRPS18B/PTCD3/MRPS12/CHCHD1/MRPS27/MRPS10/MRPS21/MRPS14/MRPS18C/MRPS11/MRPS18A/MRPS33/MRPS22/MRPS23/MRPS15/MRPS5/MRPS6/MRPS31/MRPS34/MRPS9/MRPS24/MRPS25	0.75
GO:0009295	nucleoid	43	-1.77632	0.00201911	0.0276546	0.0231894	ELAC2/ATAD3A/TFB1M/TFAM/UQCC2/TWNK/TUFM/HSD17B10/SUPV3L1/CLPX/FASTKD2/MTERF2/GRSF1/MPG/TOP1MT/TFB2M/TEFM/HSPA9/DBT/VDAC1/ACADVL/LRPPRC/TRMT10C/PRORP/HADHA/FASTKD5/SSBP1/HADHB/MTERF1/DNA2	0.697674
GO:0005743	mitochondrial inner membrane	469	-1.29804	0.00248234	0.0312124	0.0261727	UQCC2/NDUFC1/MRPL14/SLC25A20/SAMM50/PSEN1/TYMS/DNAJC19/RSAD2/CRAT/COQ7/TMEM70/MRPL43/DAP3/MRPL44/SLC25A36/NDUFA8/SLC25A26/CCDC51/TRAP1/HCCS/COA1/MRPS30/SCO1/SFXN4/ATP5MK/MRPS7/PHB1/TIMM8B/IMMP2L/PTPMT1/COQ8A/COX18/COX4I1/ATP5PD/COX5B/LRRK2/SFXN1/TIMM10/CYCS/UQCRFS1/ATP5ME/CYP2E1/ACAD9/ADCK1/MRPS18B/MRPL16/PTCD3/UQCC1/SLC25A38/MTX2/ECSIT/MRPL2/MRPL21/AGK/SLC25A53/ATP5MC1/UQCRC2/COX7A2/ATP5PO/MRPS1…	0.481876
