# Supplementary material for: Urolithin A provides cardioprotection and mitochondrial quality enhancement preclinically and improves human cardiovascular health biomarkers
Source: iScience. 2025 Jan 14;28(2):111814. doi: 10.1016/j.isci.2025.111814 (PMC11875685; doi:10.1016/j.isci.2025.111814)
Supplement: Table S2. Raw echocardiography results from the rat heart failure study in Figure 2 [file mmc3.xlsx]

## Sheet: Raw data EF, FS IVRT
Group (Induction / Treatment)	Rat N°	IVS (cm)		LVID (cm)		LVPW (cm)		Vol Téléd (ml)	Vol Télés (ml)				Group (Induction / Treatment)	EF (%) M-mode	FS (%) M-mode	EF (%) B-Mode	IVRT (ms)
		d	s	d	s	d	s
Group 1 Sham/Vehicle	6	0.14	0.29	0.79	0.4	0.19	0.32	0.373	0.091				Group 1 Sham/Vehicle	85.33	49.51	75.59	18.48
	16	0.17	0.33	0.82	0.42	0.19	0.28	0.533	0.125					84.48	48.52	76.53	17.87
	11	0.19	0.33	0.79	0.42	0.17	0.26	0.424	0.101					83.5	47.39	76.09	20.95
	67	0.16	0.31	0.9	0.48	0.15	0.25	0.621	0.109					82.26	46.28	82.49	22.18
	12	0.13	0.27	0.84	0.46	0.17	0.3	0.512	0.104					81.08	44.91	79.76	20.95
	38	0.15	0.27	0.84	0.51	0.19	0.29	0.477	0.115					75.6	39.74	75.92	17.87
	17	0.13	0.28	0.85	0.48	0.18	0.27	0.482	0.104					80.35	44.2	78.44	21.44
	46	0.18	0.34	0.79	0.41	0.16	0.26	0.459	0.089					83.96	47.91	80.53	19.1
	32	0.18	0.35	0.81	0.41	0.19	0.28	0.519	0.094					84.9	49.09	81.99	17.87
	30	0.14	0.28	0.79	0.41	0.19	0.29	0.521	0.098					84.74	48.41	81.12	17.87
Group 2 MI/Vehicle	63	0.04	0.03	1.05	0.83	0.15	0.29	0.712	0.374				Group 2 MI/Vehicle	46.85	20.74	47.4	22.18
	57	0.03	0.03	1.01	0.86	0.16	0.24	0.805	0.522					34.99	14.64	35.23	24.03
	79	0.03	0.02	1.03	0.87	0.19	0.27	0.807	0.486					37.71	15.99	39.7	21.72
	61	0.03	0.03	1.11	0.95	0.15	0.23	0.835	0.555					34.7	14.6	33.52	23.41
	53	0.03	0.03	1.1	0.91	0.15	0.25	0.939	0.598					40.39	17.41	36.27	21.57
	24	0.02	0.02	1.13	0.97	0.16	0.24	0.942	0.652					33.92	14.24	30.81	22.18
	23	0.03	0.03	1.3	1.14	0.12	0.2	1.316	0.909					28.16	11.68	30.95	25.26
	59	0.03	0.03	1.07	0.9	0.17	0.28	0.772	0.523					36.35	15.36	36.35	17.87
	66	0.03	0.03	1.11	0.9	0.17	0.28	0.852	0.517					42.36	18.43	39.31	24.03
	54	0.03	0.02	1.09	0.94	0.2	0.26	0.886	0.598					33.03	13.78	32.46	22.18
	88	0.03	0.03	1.06	0.83	0.16	0.27	0.829	0.431					48.3	21.55	47.99	18.48
	4	0.03	0.02	1.14	0.97	0.16	0.25	1.001	0.66					35.75	15.14	34.03	27.73
	3	0.03	0.03	1.06	0.91	0.16	0.25	0.87	0.579					34.43	14.43	33.4	25.26
	2	0.02	0.02	1.21	0.99	0.14	0.23	0.992	0.589					41.26	17.97	40.6	24.49
	69	0.04	0.03	1.06	0.85	0.17	0.27	0.834	0.44					45.86	20.22	47.23	20.95
	36	0.03	0.03	1.03	0.88	0.16	0.22	0.931	0.604					33.43	13.91	35.11	28.34
	85	0.04	0.03	1.05	0.86	0.17	0.27	0.851	0.508					43.03	18.71	40.33	22.8
	89	0.04	0.04	1.18	0.99	0.17	0.27	0.984	0.534					38.14	16.36	45.68	21.72
	87	0.03	0.03	1.13	0.93	0.17	0.26	1.014	0.656					41.11	17.81	35.29
Group 3 MI/Urolithin A	47	0.03	0.03	1.01	0.81	0.16	0.28	0.673	0.345				Group 3 MI/Urothilin A	45.58	20	48.7	21.57
	71	0.03	0.03	1.16	0.95	0.14	0.26	0.917	0.502					42.15	18.37	45.22	18.48
	73	0.03	0.03	0.97	0.79	0.16	0.25	0.674	0.398					42.66	18.41	40.85	19.41
	18	0.03	0.03	1.02	0.87	0.17	0.24	0.928	0.598					35.68	14.99	35.56	21.26
	34	0.02	0.03	1.16	0.97	0.14	0.24	0.903	0.573					38.53	16.53	36.62	21.26
	22	0.03	0.03	1.15	0.93	0.14	0.25	0.83	0.468					43.09	18.86	43.56	19.72
	5	0.03	0.03	1.09	0.93	0.15	0.23	0.837	0.581					34.37	14.42	30.5	20.33
	94	0.04	0.03	0.97	0.75	0.16	0.28	0.769	0.385					50.44	22.62	49.9	22.8
	86	0.03	0.03	1.16	0.95	0.16	0.29	0.727	0.42					40.36	17.45	42.22	20.79
	29	0.03	0.03	1.09	0.86	0.13	0.26	0.911	0.555					44.31	19.42	39.13	22.18
	80	0.03	0.04	1.22	1.1	0.16	0.24	1.077	0.791					25.23	10.3	26.53
	56	0.03	0.03	1.04	0.82	0.15	0.28	0.814	0.408					48.66	21.72	49.86	19.41
	64	0.03	0.03	1.08	0.85	0.15	0.26	0.934	0.49					46.92	20.82	47.52	20.95
	81	0.03	0.03	1.06	0.84	0.13	0.26	0.88	0.464					46.63	20.63	47.26	26.49
	58	0.03	0.03	1.1	0.88	0.18	0.31	1.03	0.535					46.42	20.57	48.08	22.8
	8	0.03	0.03	1.11	0.98	0.17	0.23	1.114	0.834					27.21	11.11	25.14	24.65
	65	0.03	0.03	1.14	0.96	0.14	0.21	0.842	0.573					36.3	15.4	31.96	20.33
