# Supplementary material for: Urolithin A provides cardioprotection and mitochondrial quality enhancement preclinically and improves human cardiovascular health biomarkers
Source: iScience. 2025 Jan 14;28(2):111814. doi: 10.1016/j.isci.2025.111814 (PMC11875685; doi:10.1016/j.isci.2025.111814)
Supplement: Table S3. GO cellular component categories in the rat heart failure study from Figure 3 [file mmc4.xls]

## Sheet: Sheet1
MI UA versus MI
ID	Description	NES_UA_vs_surgery	pvalue_UA_vs_surgery	p.adjust_UA_vs_surgery	qvalue_UA_vs_surgery	core_enrichment_UA_vs_surgery	count_UA_vs_surgery	GeneRatio
GO:0005777	peroxisome	1.56565	0.00293895	0.0492274	0.0430999	Hspd1/Pomc/Hspe1/Idh2/Lacc1/Atad1/Mpv17l/Plaat1/Hsd17b4/Pnpla8/Acsl1/Dhrs7b/Pex19/Mff/Sting1/Pex16/Sod1/Syt7/Pex26/Rida/Phyh/Pex5/Idh1/Isoc1/Pipox/Acad11/Acox3/Eci2/Amacr/Acot4/Pex13/Prdx5/Acox1/Slc25a17/Acsl4/Pex7/Tysnd1/Pex1/Hsdl2/Fndc5/Mavs/Pex10/Pxmp4/Gstk1/Vim	45	0.354331
GO:0009295	nucleoid	1.841	0.000593577	0.0140161	0.0122715	Hspa9/Tfb2m/Slc25a5/Hadhb/Dnaja3/Hadha/Ssbp1/Lrpprc/Hsd17b10/Tefm/Poldip2/Mterf1/Ddx28/Prorp/Trmt10c/Supv3l1/Dbt/Clpx/Grsf1/Sod2/Dna2/Shmt2/Atad3a/Atp5f1b/Vdac1/Mterf2/Vdac2	27	0.627907
GO:0070469	respirasome	2.14108	6.5655e-07	8.06462e-05	7.06079e-05	Cox7a1/Ndufb5/Uqcrc2/Ndufb11/Ndufs5/Uqcrq/Ndufa12/Ndufa6/Ndufa1/Cycs/Cox5b/Ndufc1/Ndufs3/RGD1306782/Ndufs1/Cox5a/Sdhc/Sdhd/Ndufa4/Sdha/Ndufs2/Ndufb6/Ndufb3/Ndufs6/Ndufv2/Cox6a1/Cox6c/Sdhb/Cox7b/Ndufa9/Ndufs4	31	0.455882
GO:0098798	mitochondrial protein-containing complex	2.22507	1.24613e-13	9.18395e-11	8.04079e-11	Cox7a1/Ndufb5/Uqcrc2/Mrpl28/Ndufb11/Mfn1/Phb2/Mrps30/Mrpl47/Smdt1/Ndufs5/Uqcrq/Slc25a5/Mrpl15/Atp5mf/Mrpl21/Ndufa12/Dnajc19/Ndufa6/Mrps25/Hadhb/Ndufa1/Grpel1/Cox5b/Mrpl51/Samm50/Mrps14/Ndufc1/Mrpl16/Hadha/Timm50/Ndufs3/Timm9/RGD1306782/Atp5f1d/Atp5mc1/Atp5pb/Pdk1/Grpel2/Atp5mc1/Mrpl38/Hsd17b10/Pdha1/Ndufs1/Cox5a/Timm22/Dld/Sdhc/Micu1/Atp5mc3/Timm8a1/Sdhd/Ndufa4/Idh3g/Micos13/Mrpl41/Sdha/Suclg2/At…	106	0.447257
GO:0098803	respiratory chain complex	2.14019	1.946e-06	0.000179276	0.000156961	Cox7a1/Ndufb5/Uqcrc2/Ndufb11/Ndufs5/Uqcrq/Ndufa12/Ndufa6/Ndufa1/Cox5b/Ndufc1/Ndufs3/RGD1306782/Ndufs1/Cox5a/Sdhc/Sdhd/Ndufa4/Sdha/Ndufs2/Ndufb6/Ndufb3/Ndufs6/Ndufv2/Cox6a1/Cox6c/Sdhb/Cox7b/Ndufa9/Ndufs4	30	0.47619		<
GO:1902495	transmembrane transporter complex	1.57233	7.3393e-05	0.00360604	0.00315719	Slc5a3/Kcna2/Kcnj3/Ttyh1/Scn7a/Atp1b1/Ndufb5/Cacng4/Uqcrc2/Kcne2/Ndufb11/Best4/Kcnd1/Smdt1/Cachd1/Ndufs5/Uqcrq/Cntnap2/Grik2/Kcnmb2/Kcna1/Ndufa12/Ndufa6/Lrrc52/Ndufa1/Pde4d/Gabrb2/Scn2b/Kcnk2/Kcnc1/Clcc1/Clcn2/Ndufc1/Atp2a2/Scn2a/Ndufs3/Eps8/RGD1306782/Grik4/Atp5mc1/Atp5mc1/Abcg8/Kcnq3/Sestd1/Ndufs1/Micu1/Kcna7/Atp5mc3/Atp1a1/Ndufa4/Fxyd2/Ndufs2/Micu2/Lrrtm4/Kcnd2/Ndufb6/Pacc1/Tmem262/Ndufb3/Trdn…	63	0.226619
GO:1990204	oxidoreductase complex	1.83775	5.86572e-05	0.00308788	0.00270352	Etfa/Ndufb5/Uqcrc2/Ndufb11/Ndufs5/Uqcrq/Ndufa12/Ndufa6/Ndufa1/Ndufc1/Ndufs3/P4ha1/RGD1306782/Pdk1/Pdha1/Ndufs1/Dld/Sdhc/Sdhd/Ndufa4/Idh3g/Sdha/Ndufs2/Ndufb6/Idh3b/Rrm1/Ndufb3/Idh3a/Ndufs6/Ndufv2/Gcsh/Sdhb/Pdk2/Dbt/Ogdh/Ncf1/Ndufa9/Ndufs4/Hsd17b8/Ndufs5/Dlat/Ndufs7/Gpd1l/Bckdha/Cybb/Uqcrc1	46	0.46
GO:1990351	transporter complex	1.57075	8.63136e-05	0.00390677	0.00342048	Slc5a3/Kcna2/Kcnj3/Ttyh1/Scn7a/Atp1b1/Ndufb5/Cacng4/Uqcrc2/Kcne2/Ndufb11/Best4/Atp10b/Kcnd1/Smdt1/Cachd1/Ndufs5/Uqcrq/Cntnap2/Grik2/Kcnmb2/Kcna1/Ndufa12/Ndufa6/Lrrc52/Ndufa1/Tmem30a/Pde4d/Gabrb2/Scn2b/Kcnk2/Kcnc1/Clcc1/Clcn2/Ndufc1/Atp2a2/Scn2a/Ndufs3/Eps8/Timm9/RGD1306782/Grik4/Atp5mc1/Atp5mc1/Abcg8/Atp8a1/Kcnq3/Sestd1/Ndufs1/Micu1/Kcna7/Atp5mc3/Timm8a1/Atp1a1/Ndufa4/Fxyd2/Ndufs2/Micu2/Lrrtm4/Kc…	68	0.226667
MI versus Sham
ID	Description	NES_Surgery_vs_Vehicle	pvalue_Surgery_vs_Vehicle	p.adjust_Surgery_vs_Vehicle	qvalue_Surgery_vs_Vehicle	core_enrichment_Surgery_vs_Vehicle	count_Surgery_vs_Vehicle	GeneRatio
GO:0005777	peroxisome	-2.08113	2.89208e-08	9.57142e-07	7.85719e-07	Cav1/Fis1/Hspe1/Pecr/Pex26/Pex1/Abcd3/Acox3/Pex5/Pex3/Acad11/Prdx1/Mavs/Mff/Pnpla8/Mpv17l/Gstk1/Tysnd1/Syt7/Mlycd/Hmgcl/Pex11a/Amacr/Sod1/Atad1/Ehhadh/Mgst1/Plaat1/Abcd1/Idh1/Ephx2/Gnpat/Dhrs4/Isoc1/Nudt12/Hspd1/Lonp2/Cat/Pex19/Hsd17b4/Hsdl2/Fndc5/Eci2/Acox1/Vwa8/Phyh/Crat/Idh2/Ech1/Acsl1	50	0.423729
GO:0009295	nucleoid	-2.19482	1.3091e-08	4.78855e-07	3.93092e-07	Dbt/Grsf1/Shmt2/Lonp1/Tfb2m/Vdac2/Tufm/Sod2/Dnaja3/Lrpprc/Poldip2/Vdac1/Hsd17b10/Acadvl/Hspa9/Clpx/Atp5f1b/Hadha/Hadhb	19	0.44186
GO:0070469	respirasome	-2.49351	7.41578e-18	4.68543e-16	3.84627e-16	Uqcrq/Cox7a2l/Cox6a1/Ndufb7/Ndufs8/Cox7c/Ndufb6/Foxred1/Ndufa13/Cox7a1/Ndufb3/Ndufc1/Ndufa2/Ndufb10/Uqcrb/Ndufb8/Ndufs5/Ndufa5/Ndufa8/Ndufv3/Ndufa7/Ndufb2/Ndufa12/Uqcr10/Cox6c/Ndufb4/Cox6a2/Ndufs4/Cox6b1/Ndufc2/Ndufa11/Cycs/Ndufa10l1/Ndufab1/Ndufv1/Cox7b/Cyc1/Ndufa4/Ndufs3/Ndufa6/Sdhb/Cox4i1/Ndufb5/Uqcrfs1/Ndufs7/Uqcrc1/Cox5b/Ndufv2/Sdha/Ndufs1/Sdhd/Ndufb11/Sdhc/Cox5a/Uqcrc2/Ndufa9	56	0.861538
GO:0098798	mitochondrial protein-containing complex	-2.81755	5.89061e-47	1.36466e-44	1.12025e-44	Supv3l1/Uqcrh/Timm17b/Mrpl21/Mrps21/Mrpl57/Mrpl41/Timm17a/Mrps11/Ndufa3/Slc25a5/Mrpl17/Uqcrq/Ppif/Cox7a2l/Micos10/Cox6a1/Mrps9/Timm21/Ndufb7/Timm23/Timm10/Ndufs8/Mrps10/Mrpl28/Phb2/Cox7c/Ndufb6/Foxred1/Mrps27/Dlat/Dbt/Ndufa13/Cox7a1/Ndufb3/Ndufc1/Pmpcb/Apool/Mrpl40/Mrps5/Mrpl12/Mrpl14/Ndufa2/Mrps14/Smdt1/Afg3l2/Mrpl47/Mrpl37/Atp5me/Atp5pf/Dnajc15/Ndufb10/Uqcrb/Ndufb8/Ndufs5/Ndufa5/Mrps18b/Ndufa8/…	146	0.62931
GO:0098803	respiratory chain complex	-2.47913	1.41329e-17	8.18533e-16	6.71934e-16	Uqcrq/Cox7a2l/Cox6a1/Ndufb7/Ndufs8/Cox7c/Ndufb6/Foxred1/Ndufa13/Cox7a1/Ndufb3/Ndufc1/Ndufa2/Ndufb10/Uqcrb/Ndufb8/Ndufs5/Ndufa5/Ndufa8/Ndufv3/Ndufa7/Ndufb2/Ndufa12/Uqcr10/Cox6c/Ndufb4/Cox6a2/Ndufs4/Cox6b1/Ndufc2/Ndufa11/Ndufa10l1/Ndufab1/Ndufv1/Cox7b/Cyc1/Ndufa4/Ndufs3/Ndufa6/Sdhb/Cox4i1/Ndufb5/Uqcrfs1/Ndufs7/Uqcrc1/Cox5b/Ndufv2/Sdha/Ndufs1/Sdhd/Ndufb11/Sdhc/Cox5a/Uqcrc2/Ndufa9	55	0.916667
GO:1902495	transmembrane transporter complex	-1.98964	2.85608e-09	1.16763e-07	9.5851e-08	Ndufa1/Grik4/Hcn2/Abcc8/Uqcrh/Scn4a/Clcn1/Atp1a1/Lrrc52/Ndufa3/Uqcrq/Kcnb1/Kcnj5/Kcna4/Ndufb7/Ndufs8/Lrrc8b/Abcc9/Ndufb6/Foxred1/Scn1b/Ndufa13/Amigo1/Ndufb3/Ndufc1/Kcnd2/Cacnb2/Ndufa2/Smdt1/Kcng2/Pde4d/Scn5a/Gabrb2/Ndufb10/Akap6/Uqcrb/Ndufb8/Cacng6/Abcb8/Ndufs5/Kcnq1/Ndufa5/Ndufa8/Kcnj11/Kcnj2/Kcna2/Kcnh2/Cacna1c/Ndufv3/Akap9/Ndufa7/Ndufb2/Atp5mc2/Ndufa12/Kcnk2/Cntnap2/Uqcr10/Kcnd3/Ndufb4/Atp1b1/…	89	0.406393
GO:1990204	oxidoreductase complex	-2.55565	8.82707e-21	6.13482e-19	5.03608e-19	Rrm1/Ndufb7/Ndufs8/Ldha/Gpd2/Ndufb6/Foxred1/Dlat/Dbt/Gmpr/Ndufa13/Ndufb3/Ndufc1/Ndufa2/Ncf1/Ndufb10/Gpd1l/Uqcrb/Ndufb8/Ndufs5/Ndufa5/Ndufa8/Dld/Bckdhb/Cyb5b/Ndufv3/Ndufa7/Ndufb2/Ndufa12/Uqcr10/Ndufb4/Ndufs4/Ndufc2/Ndufa11/Ndufa10l1/Mrps36/Ndufab1/Idh3a/Pdhb/Pdha1/Ndufv1/Cat/Bckdha/Cyc1/Ndufa4/Ndufs3/Ndufa6/Sdhb/Dlst/Ldhb/Idh3g/Ndufb5/Uqcrfs1/Ndufs7/Uqcrc1/Idh3b/Ndufv2/Pdk2/Sdha/Ndufs1/Sdhd/Ogdh/N…	68	0.73913
GO:1990351	transporter complex	-1.85644	2.22327e-07	5.51847e-06	4.53012e-06	Ndufa1/Grik4/Hcn2/Abcc8/Uqcrh/Scn4a/Clcn1/Atp1a1/Lrrc52/Ndufa3/Uqcrq/Kcnb1/Kcnj5/Kcna4/Ndufb7/Timm10/Ndufs8/Lrrc8b/Abcc9/Ndufb6/Foxred1/Scn1b/Ndufa13/Amigo1/Ndufb3/Ndufc1/Kcnd2/Cacnb2/Ndufa2/Smdt1/Kcng2/Pde4d/Scn5a/Gabrb2/Ndufb10/Akap6/Uqcrb/Ndufb8/Cacng6/Abcb8/Ndufs5/Kcnq1/Ndufa5/Ndufa8/Kcnj11/Kcnj2/Kcna2/Kcnh2/Cacna1c/Ndufv3/Akap9/Ndufa7/Ndufb2/Atp5mc2/Ndufa12/Kcnk2/Cntnap2/Uqcr10/Kcnd3/Ndufb4/…	90	0.375
