# Supplementary material for: Urolithin A provides cardioprotection and mitochondrial quality enhancement preclinically and improves human cardiovascular health biomarkers
Source: iScience. 2025 Jan 14;28(2):111814. doi: 10.1016/j.isci.2025.111814 (PMC11875685; doi:10.1016/j.isci.2025.111814)
Supplement: Table S4. GO cellular component categories in the mouse cardiac aging study from Figure 5 [file mmc5.xls]

## Sheet: Sheet1
		Old UA versus Old
ID	Description	setSize_UA_vs_old	NES_UA_vs_old	pvalue_UA_vs_old	p.adjust_UA_vs_old	qvalue_UA_vs_old	core_enrichment_UA_vs_old	count_UA_vs_old	GeneRatio
GO:0005581	collagen trimer	70	2.09964	2.92955e-06	3.17299e-05	1.96317e-05	Col1a2/Col8a1/Col4a1/Col18a1/Col1a1/Col6a1/C1qtnf1/Col5a2/Col6a2/Col4a2/Colec11/Col6a3/Col23a1/Col3a1/Lum/Colec12/Col12a1/Col15a1/Col5a3/Emilin1	20	0.285714
GO:0005667	transcription regulator complex	475	1.92657	5.15171e-13	2.20093e-11	1.36174e-11	Taf5l/Mideas/Rela/Lpin1/Zbtb7a/Bcl9l/Arid2/Ncor2/Ncoa1/Gatad2a/Crebbp/Spen/Rxra/Mta2/Chd4/Gata4/Gatad2b/Kat2a/Rxrb/Med25/Ajuba/Ep300/Mxd4/Med15/Smad9/Glis2/Cebpb/Ncor1/Maff/Wwtr1/Ercc3/E2f3/Atf6b/Tle3/Coro2a/Gata2/Anxa2/Smad1/Tcf7l1/Hcls1/Ldb2/Sox18/Mbd3/Rara/Gemin5/Hnrnpab/Ldb1/Nfatc1/Parp1/Pdlim1/Nr1h2/Rfxap/Gtf2f1/Max/Ncoa6/Drap1/Tcf4/Pbx3/Zfpm1/Depdc1a/Ptov1/Hipk2/Atxn7l3/Smad6/Tead3/Irx4/Tcf…	141	0.296842
GO:0005938	cell cortex	282	2.23734	1.33059e-14	7.30876e-13	4.52201e-13	Plekhh2/Flna/Gck/Stim1/Utrn/Myh10/Myh9/Pard6g/Dctn1/Anln/Cnksr1/Arf6/Map2k2/Actn4/Numa1/Inpp5d/Daxx/Myo9b/Cldn5/Apc/Hip1r/Rhobtb2/Axin1/Dbn1/Pdlim2/Sptan1/Pfn1/Gpsm1/Ppp1r9b/Phldb1/Dync1h1/Tpm3/Fry/Septin9/Crip2/Pde4dip/Flot1/Mark2/Anxa2/Cdc42se1/Hcls1/Rhoc/Rac2/Rhobtb1/Sptb/Septin1/Rapgef3/Iqsec2/Actn2/Nf2/Pkd2/Zhx3/Fryl/Pard6b/Arhgap32/Ect2/Cltb/Actn1/Llgl2/Mtss2/Myo5b/Coro1a/Shroom2/Lasp1/Cfl1…	96	0.340426
GO:0015629	actin cytoskeleton	473	2.37414	1.56659e-26	1.2047e-23	7.45365e-24	Mprip/Plekhh2/Flna/Abl1/Gck/Zyx/Utrn/Ctnna1/Parvb/Myh10/Aldoa/Myh9/Bag3/Ablim3/Ccn5/Flii/Ehbp1l1/Anln/Notch3/Myh11/Twf1/Actn4/Axl/Triobp/Inpp5d/Myo9b/Cldn5/Cryab/Dst/Acta1/Nox4/Pxn/Wipf3/Ablim1/Dnaja3/Myo1c/Fscn1/Cdc42bpb/Taok2/Dbn1/Msra/Pdlim2/Sptan1/Acaca/Cttnbp2nl/Dynll2/Vps16/Ppp1r9b/Arhgef2/Apc2/Cdc42ep4/Tpm3/Sh3pxd2a/Myo1d/Septin9/Wipf2/Dgkh/Capg/Myh14/Keap1/Limch1/Msrb1/Flot1/Mark2/Anxa2/M…	154	0.325581
GO:0016528	sarcoplasm	94	1.91877	1.78543e-05	0.000161529	9.99399e-05	Stim1/Dmpk/Myh10/Cherp/Nol3/Camk2g/Tmem109/Cacnb1/Plec/Jph2/Itpr3/Slc2a4/Pygm/Mtmr12/Thbs4/Calr/Hk2/Art1/Irag1/Pln/Zfas1/Gsn/Akap6/Klhl41/Hrc/Ank3/Dtnbp1/Bcl9/Fkbp1a/Cmya5/Atp2a3/Cacna1s/Nos1/Car4/Casq1/Agl/Akt2/Fsd2/Ank1/Srl/Cavin4/Tmem38a	42	0.446809
GO:0016529	sarcoplasmic reticulum	74	1.8443	0.000158708	0.00113343	0.000701269	Stim1/Dmpk/Cherp/Nol3/Camk2g/Tmem109/Cacnb1/Jph2/Itpr3/Slc2a4/Pygm/Mtmr12/Thbs4/Calr/Hk2/Art1/Irag1/Pln/Zfas1/Akap6/Klhl41/Hrc/Ank3/Fkbp1a/Cmya5/Atp2a3/Cacna1s/Nos1/Car4/Casq1/Agl/Akt2/Fsd2/Ank1/Srl/Tmem38a	36	0.486486
GO:0030027	lamellipodium	167	2.34946	3.34875e-13	1.51482e-11	9.37236e-12	Plekhh2/Arhgap31/Pip5k1a/Ctnna1/Parvb/Myh10/Ablim3/Stmn2/Limk1/Plcg1/Myo9b/Pxn/Apc/Rufy3/Ajuba/Ablim1/Inppl1/Fscn1/Ptprm/Wasf2/Dbn1/Plxnd1/Dag1/Ppp1r9b/App/Apc2/Tesc/Flot1/Amot/Rac2/Rapgef3/Parva/Nf2/Pkd2/Phactr4/Mtss2/Coro1a/Mylk/Cfl1/Dnm2/Cttn/Antxr1/Tubb3/Ctnnd1/Abl2/Capzb/Gsn/Myo10/Pak1/Flot2/Dbnl/Actb/Rac1/Arhgef7/Fgd1/Fap/Cdc42bpa/Plce1/Stx2/Fat1/Coro1b/Plekhg5/Coro1c/Podxl/Scyl3/Evl/Abi3/B…	75	0.449102
GO:0030863	cortical cytoskeleton	115	2.08254	7.48427e-08	1.15108e-06	7.12188e-07	Plekhh2/Flna/Utrn/Myh9/Anln/Actn4/Numa1/Inpp5d/Cldn5/Dbn1/Pdlim2/Sptan1/Ppp1r9b/Tpm3/Pde4dip/Flot1/Hcls1/Sptb/Rapgef3/Actn2/Nf2/Actn1/Llgl2/Mtss2/Coro1a/Shroom2/Lasp1/Cfl1/Sptbn1/Cttn/Iqgap1/Slc2a1/Cap1/Capzb/Maea/Wdr1/Gsn/Shroom1/Flot2/Cotl1/Dbnl/Actb/Llgl1/Tmod1	44	0.382609
GO:0031248	protein acetyltransferase complex	97	1.68453	0.000490023	0.00289867	0.00179344	Taf5l/Tada2b/Brd1/Crebbp/Kat14/Kat7/Kat2a/Ep300/Hcfc1/Kansl3/Vps72/Naa25/Mllt1/Msl1/Brpf1/Atxn7l3/Ep400/Naa12/Trrap/Tada3/Supt20/Atxn7/Actb/Kansl1/Jade2	25	0.257732
GO:0031252	cell leading edge	386	2.27352	1.90165e-20	3.65592e-18	2.26196e-18	Plekhh2/Vim/Arhgap31/Abl1/Atn1/Cyth3/Pecam1/Mpp2/Pdgfrb/Tln1/Pip5k1a/Ctnna1/Ssh1/Parvb/Myh10/Myh9/Ablim3/Dctn1/Arf6/Stmn2/Twf1/Limk1/Plcg1/Myo9b/Dst/Pxn/Apc/Rufy3/Ajuba/Ablim1/Hip1r/Inppl1/Myo1c/Fscn1/Ptprm/Wasf2/Dbn1/Plcg2/Plxnd1/Dag1/Ppp1r9b/Arhgef2/Arf1/Ripor1/App/Inpp5k/Apc2/Mapt/Tesc/Gper1/Myo1d/Thy1/Rab34/Flot1/Anxa2/Amot/Ldb2/Rac2/Dpp9/Ldb1/Rapgef3/Kcnb1/Parva/Nf2/Bcas3/Pkd2/Kcnj11/Phactr4…	159	0.411917
GO:0042383	sarcolemma	161	1.76931	1.62924e-05	0.000150951	9.33949e-05	Utrn/Col6a1/Scn2b/Col6a2/Obscn/Dst/Col6a3/Bgn/Cacnb1/Plec/Agrn/Cacng7/Bsg/Dag1/Slc2a4/Lama2/Flot1/Anxa2/Ncstn/Slc9a1/Kcnj11/Vcl/Nos3/Sgca/Prkar2a/Anxa6/Des/Msn/Got2/Slc2a1/Adcy5/Atp1a1/Ahnak/Aqp1/Synm/Akap6/Igf1r/Atp2b4/Psen1/Tgfb3/Prkcq/Ank3/Dtnbp1/Cacnb3/Snta1/Popdc3/Atp1b1/Cacna1s/Nos1/Atp1a2/Pgm5/Car4/Prkce/Lamp1/Pemt/Itga7/Casq1/Scn5a/Smpd4/Ctsb/Ank1/Slc2a5/Adra1a/Cav1/Scn1b/Kcnd2/Popdc2	67	0.416149
GO:0043209	myelin sheath	207	2.17013	6.82077e-12	2.4977e-10	1.54536e-10	Ehd1/Cox5b/Aldoa/Gnao1/Gsto1/Arf6/Gpi1/Cox6a1/Cldn5/Cryab/Pkm/Eef1a2/Fscn1/Plec/Sptan1/Itpr3/Pllp/Nsf/Dlat/Sirt2/Myo1d/Myh14/Thy1/Anxa2/Ubc/Pdia3/Gnb1/Glul/Omg/Stxbp1/Kcnj11/Atp5b/Cox5a/Gnb2/Uqcrc1/Aco2/Ndufa10/Napa/Mpdz/Msn/Got2/Atp1a1/Gapdh/Wdr1/Mdh2/Mif/Gsn/Dpysl2/Septin4/Ass1/Actb/Llgl1/Igsf8/Dlst/Gstm1/Ywhag/Vdac1/Prx/Ldhb/Pmp22/Tkt/Ehd3/Actr1a/Calm3/Vcp/Atp1b1/Pgam1/Pitpna/Pebp1/Tubb4b/Atp1…	72	0.347826
GO:0045239	tricarboxylic acid cycle enzyme complex	17	1.66283	0.0128332	0.0414652	0.025655	Bckdha/Kat2a/Mrps36/Dlst/Ogdh/Ogdhl/Suclg1/Idh3b/Idh3g/Suclg2/Bckdk	11	0.647059
GO:0070069	cytochrome complex	29	1.91247	0.000687667	0.003832	0.0023709	Cox5b/Cox6a2/Cox8b/Cox6a1/Uqcr11/Cox5a/Uqcrc1/Cox4i1/Ndufa4l2/Cox10/Cox4i2/Cox15/Cox6b1	13	0.448276
GO:0070469	respirasome	78	2.26219	1.55062e-08	3.13796e-07	1.94149e-07	Ndufa11/Cox5b/Cox6a2/Ndufa3/Ndufb9/Cox8b/Cox6a1/Ndufa8/Uqcr11/Foxred1/Cox7a1/Ndufs2/Ndufs8/Ndufv1/Cox5a/Dmac2/Uqcrc1/Ndufb7/Ndufa10/Ndufb10/Cox4i1/Ndufs5/Ndufa4l2/Ndufs6/Ndufa6/Ndufa13/Ndufv3/Higd1a/Ndufb3/Cox4i2/Cox6b1/Ndufv2/Ndufa12/Ndufb4/Ndufs3	35	0.448718
GO:0070603	SWI/SNF superfamily-type complex	92	2.23753	2.26237e-08	4.24332e-07	2.62539e-07	Bicra/Smarca4/Zbtb7a/Arid2/Arid1b/Baz2a/Gatad2a/Mta2/Chd4/Arid1a/Gatad2b/Myo1c/Bicral/Smarcd1/Bcl7b/Ss18l1/Ss18/Mbd3/Smarca2/Bptf/Ep400/Trrap/Smarcd2/Smarcc2/Mta3/Ino80c/Sf3b1/Actb/Mybbp1a/Smarca1/Bcl7a/Dpf2/Brd7/Anp32e/Smarcd3/Ruvbl1/Chrac1/Mta1/Actr8/Ruvbl2/Dpf3	41	0.445652
GO:0098798	mitochondrial protein-containing complex	270	2.17071	3.28636e-14	1.68481e-12	1.04241e-12	Mrpl12/Ndufa11/Cox5b/Cox6a2/Ndufa3/Chchd10/Bckdha/Ndufb9/Timm29/Cox6a1/Grpel1/Mrpl19/Ndufa8/Atp5d/Pdk2/Mrpl10/Uqcr11/Foxred1/Dlat/Phb2/Mrpl22/Ndufs2/Mrps12/Ndufs8/Ndufv1/Mrps23/Timm17a/Mief1/Atp5b/Cox5a/Dmac2/Uqcrc1/Mrpl34/Spg7/Ndufb7/Mrpl18/Mrpl54/Afg3l2/Ndufa10/Ndufb10/Mrpl9/Mtx1/Mrps15/Cox4i1/Ndufs5/Mrpl40/Mrps36/Mrpl49/Mrpl3/Mrps27/Mrps7/Mrpl2/Mrps2/Mrpl16/Mrpl43/Ndufa4l2/Timm50/Ndufs6/Afg3l1…	94	0.348148
GO:0098800	inner mitochondrial membrane protein complex	126	2.11959	1.51946e-08	3.13796e-07	1.94149e-07	Ndufa11/Cox5b/Cox6a2/Ndufa3/Chchd10/Ndufb9/Timm29/Cox6a1/Grpel1/Ndufa8/Atp5d/Uqcr11/Foxred1/Phb2/Ndufs2/Ndufs8/Ndufv1/Timm17a/Atp5b/Cox5a/Dmac2/Uqcrc1/Spg7/Ndufb7/Afg3l2/Ndufa10/Ndufb10/Cox4i1/Ndufs5/Ndufa4l2/Timm50/Ndufs6/Afg3l1/Ndufa6/Romo1/Ndufa13/Ndufv3	37	0.293651
GO:0098803	respiratory chain complex	71	2.28093	3.58095e-08	5.98642e-07	3.70387e-07	Ndufa11/Cox5b/Cox6a2/Ndufa3/Ndufb9/Cox8b/Cox6a1/Ndufa8/Uqcr11/Foxred1/Ndufs2/Ndufs8/Ndufv1/Cox5a/Dmac2/Uqcrc1/Ndufb7/Ndufa10/Ndufb10/Cox4i1/Ndufs5/Ndufa4l2/Ndufs6/Ndufa6/Ndufa13/Ndufv3/Ndufb3/Cox4i2/Cox6b1/Ndufv2/Ndufa12/Ndufb4/Ndufs3	33	0.464789
GO:1902493	acetyltransferase complex	97	1.68453	0.000490023	0.00289867	0.00179344	Taf5l/Tada2b/Brd1/Crebbp/Kat14/Kat7/Kat2a/Ep300/Hcfc1/Kansl3/Vps72/Naa25/Mllt1/Msl1/Brpf1/Atxn7l3/Ep400/Naa12/Trrap/Tada3/Supt20/Atxn7/Actb/Kansl1/Jade2	25	0.257732
GO:1904949	ATPase complex	96	2.27943	2.72701e-09	6.76475e-08	4.18543e-08	Bicra/Smarca4/Zbtb7a/Arid2/Arid1b/Baz2a/Gatad2a/Mta2/Chd4/Arid1a/Gatad2b/Vps4a/Myo1c/Bicral/Smarcd1/Bcl7b/Ss18l1/Ss18/Mbd3/Smarca2/Bptf/Ep400/Trrap/Smarcd2/Smarcc2/Mta3/Ino80c/Sf3b1/Actb/Mybbp1a/Smarca1/Bcl7a/Dpf2/Brd7/Vcp/Anp32e/Smarcd3/Ruvbl1/Chrac1/Mta1/Actr8/Ruvbl2/Dpf3	43	0.447917
GO:1990204	oxidoreductase complex	105	2.22076	4.08268e-09	8.97022e-08	5.54999e-08	Ndufa11/Ndufa3/Bckdha/Ndufb9/Kat2a/Nox4/Ndufa8/Pdk2/Uqcr11/Foxred1/Dlat/Ndufs2/Gmpr/Ndufs8/Ndufv1/Dmac2/Uqcrc1/Ndufb7/Ndufa10/Ndufb10/Cyb5r3/Ndufs5/P4ha2/Mrps36/P4ha1/Ndufs6/Dlst/Ndufa6/Ogdh/Ndufa13/Ndufv3/Ldhb/Ogdhl/Pdhb/Ndufb3/Etfdh/Ndufv2/Gpd1/Ndufa12/Ndufb4/Ndufs3	41	0.390476
Old versus Young
ID	Description	setSize_old_vs_young	NES_old_vs_young	pvalue_old_vs_young	p.adjust_old_vs_young	qvalue_old_vs_young	core_enrichment_old_vs_young	count_old_vs_young	GeneRatio
GO:0005581	collagen trimer	72	-1.91639	6.94074e-05	0.00209023	0.00171973	Eda/Col28a1/Col23a1/Col4a1/C1qtnf9/Col5a3/Col27a1/Lum/Col5a1/Emilin1/Col5a2/Col18a1/Col6a3/Col6a6/Colec11/Col4a5/Col3a1/Col1a2/Col1a1/Col15a1/Col6a2/Col6a1	22	0.305556
GO:0005667	transcription regulator complex	498	-1.30865	0.00253549	0.0374583	0.0308187	Fos/Sap18/Rbbp8/Pitx1/Nr1h2/Smad5/Ctbp2/Nfatc2/Hdgf/Ercc3/Cdk7/Sall1/Rxrb/Pou2f1/Med11/Tfeb/Gemin5/Taf3/Sp3/Med1/Atf6b/Med14/Bdp1/Bsx/Gata6/Akirin2/Hyal2/Hnrnpab/Sox9/Pbx2/E2f6/Prdm10/Rela/Atf1/Snapc3/Nr5a2/Atxn7/Parp1/Hnf4g/Eya3/Ssbp3/E2f4/Ep300/Mnat1/Myc/Atf7/Nfatc3/Tle5/Gtf3c5/Ctbp1/Tcf12/Chd4/Fosl1/Npas2/Taf5l/Gtf3c4/Med25/Gtf2a1l/Arntl/Otx2/Trerf1/Taf6/Trp53/Ajuba/Wwox/Ccnh/Med20/Med16/Pitx2…	132	0.26506
GO:0005938	cell cortex	291	-1.44274	0.000514595	0.0115122	0.00947164	Osbpl8/Arf6/Krt19/Iqgap1/Pard6a/Ctbp1/Cldn5/Pard3b/Psen1/BC034090/Dctn1/Gpsm1/Sh3bp1/Cdh2/Macf1/Akt2/Stxbp6/Septin1/Cav1/Utrn/Kncn/Exoc7/Rtkn/Arhgef9/Exoc3l4/Ppp1r9b/Arhgap32/Cdc42se1/Pard6g/Zhx3/Anxa2/Actb/Flot2/Llgl1/Ctnnd1/Septin11/Septin8/Shroom3/Crip2/Add3/Sptb/Septin4/Med28/Ctnnb1/Gsn/Myh9/Actn4/Nr3c2/Rhobtb2/Mark2/Unc13b/Iqsec2/Gypc/Rhob/Flna/Clasp1/Epb42/Spta1/Shroom4/Myadm/Lasp1/Numa1/Pl…	69	0.237113
GO:0015629	actin cytoskeleton	486	-1.30602	0.00175491	0.028627	0.0235528	Vangl2/Iqgap1/Cldn5/Neurl1b/Map3k1/Sipa1l3/Parva/Myo18a/Scin/Zfp185/Ints6/Fscn1/Cdh2/Dnaja3/Macf1/Synpo2/Pknox2/Apc2/Vcl/Utrn/Kncn/Map2/Rtkn/Prickle4/Stk38l/Capza1b/Myo6/Ppp1r9b/Arhgap32/Flnb/Arhgap35/Palld/Anxa2/Jam3/Daam1/Abl1/Trip6/Pof1b/Zyx/Tnni3/Notch3/Actb/Flot2/Llgl1/Fhl3/Add1/Smtnl2/Septin11/Tax1bp3/Rflnb/Shroom3/Cgnl1/Cdc42ep3/Gbp2/Sptb/Tek/Med28/Pdlim7/Gsn/Myh9/Actn4/Stoml2/Ddr2/Myo10/M…	93	0.191358
GO:0016528	sarcoplasm	96	-1.88181	5.25866e-05	0.00171564	0.00141154	Akt2/Casq1/Jph2/Manf/Dhrs7c/Irag1/Thbs1/Car4/Dmpk/Syne2/Gstm7/Gsn/Cacna2d1/Reep5/Sgcd/Klhl41/Pygm/Bcl9/Tmem109/Plec/Camk2g/Itpr1/Hrc/Akap6/Cacna1s/Rtn2	26	0.270833
GO:0016529	sarcoplasmic reticulum	75	-1.95138	2.71071e-05	0.00101071	0.000831556	Akt2/Casq1/Jph2/Manf/Dhrs7c/Irag1/Thbs1/Car4/Dmpk/Syne2/Gstm7/Cacna2d1/Reep5/Sgcd/Klhl41/Pygm/Tmem109/Camk2g/Itpr1/Hrc/Akap6/Cacna1s/Rtn2	23	0.306667
GO:0030027	lamellipodium	170	-1.58978	0.000536036	0.0116588	0.00959222	Arhgap31/Rufy3/Cd44/Fat1/Parva/Podxl/Fgd1/Sh3bp1/Fscn1/Dysf/Ajuba/Cdh2/Kitl/Arpin/Apc2/Apbb1/Pip5k1a/Ptprz1/Ppp1r9b/Sh3rf1/Ptpn13/Fgd4/Palld/Spata13/Actb/Flot2/Syne2/Ctnnd1/Evl/Inppl1/Ctnnb1/Ctnna3/Dpp4/Gsn/Plce1/Myo10/Rock1/Ctnna1/Plekhh2/Dpysl3/Plxnd1/Tesc	42	0.247059
GO:0030863	cortical cytoskeleton	119	-1.50258	0.00232719	0.0350421	0.0288308	Utrn/Kncn/Rtkn/Ppp1r9b/Actb/Flot2/Llgl1/Shroom3/Sptb/Med28/Gsn/Myh9/Actn4/Gypc/Flna/Clasp1/Epb42/Spta1/Shroom4/Myadm/Lasp1/Numa1/Plekhh2/Cobl/Akap13/Nos2/Erc1	27	0.226891
GO:0031248	protein acetyltransferase complex	99	-1.62933	0.00128268	0.0239128	0.0196742	Tada2b/Taf10/Mbtd1/Jade1/Trrap/Kansl1l/Kansl3/Jade3/Zzz3/Tada3/Tada1/Vps72/Msl1/Mllt1/Ogt/Atxn7/Supt20/Ing3/Ing5/Epc1/Ep300/Ep400/Naa10/Taf5l/Kat6b/Taf6/Sf3b3/Msl2/Atxn7l3/Actb/Ruvbl1/Naa16/Kat2a/Crebbp/Ruvbl2/Kat6a/Kansl1	37	0.373737
GO:0031252	cell leading edge	394	-1.29402	0.0034292	0.0479475	0.0394487	Rps3/Ndel1/Ezr/Ngfr/Phldb2/Kcnc4/Dst/Itgb5/Ssh1/Synj2/Gbf1/Arf6/Tirap/Arhgap31/Shisa8/Rufy3/Cd44/Iqgap1/Fat1/Cadm4/Parva/Itga8/Podxl/Dctn1/Fgd1/Sh3bp1/Fscn1/Sh2b1/Gnas/Itgb1/Dysf/Ajuba/Cdh2/Kitl/Macf1/Dpp9/Akt2/Arpin/Apc2/Rasa1/Amph/Apbb1/Pip5k1a/Map2/Ptprz1/Adora1/Thy1/Myo6/Ppp1r9b/Sh3rf1/Ptpn13/Fgd4/Palld/Anxa2/Abl1/Mapk8ip3/Spata13/Aak1/S100a11/Actb/Flot2/Syne2/Ctnnd1/Evl/Jcad/Gper1/Asap3/Inpp…	92	0.233503
GO:0042383	sarcolemma	163	-1.94574	6.47742e-07	5.07182e-05	4.17282e-05	Atp1a1/Cav2/Ezr/Atp1a2/Fgf6/Dst/Krt19/Cacng4/Sgcg/Psen1/Gnas/Itgb1/Dysf/Cdh2/Kcnj8/Plcb3/Casq1/Vcl/Cav1/Anxa6/Utrn/Capn3/Atp2b4/Cacng7/Tgfb3/Dtna/Anxa2/Sspn/Mlip/Car4/Ppp3cb/Sgca/Synm/Got2/Itga7/Cacna2d1/Sgcd/Cacnb3/Kcnj3/Kcnd2/Kcnj5/Fkrp/Plec/Ank2/Col6a3/Akap6/Cacna1s/Lama2/Rtn2/Adra1b/Col6a2/Col6a1/Cacnb2/Aqp4	54	0.331288
GO:0043209	myelin sheath	208	-1.67239	3.73345e-05	0.00132877	0.00109324	Idh3a/Nsf/Hba-a1/Tcp1/Atp5o/Nefl/Mpz/Immt/Gnao1/Gnb5/Mdh1/Gnb2/Pebp1/Mobp/Atp5a1/Gnb1/Tkt/Ncam1/Pkm/Ckb/Atp1a1/Ezr/Plp1/Atp1a2/Ndufa10/Aco2/Vcp/Ldhb/Arf6/Pdcd6ip/Cox5b/Dlst/Ehd1/Slc25a3/Cldn5/Hspa8/Fscn1/Itgb1/Atp5b/Ndufs1/Hspa2/Atp5h/Stxbp1/Gdi1/Dlat/Thy1/Sdha/Mdh2/Anxa2/Jam3/Tspan2/Ndufv2/Tuba1b/Prx/Vdac1/Ndufs3/Igsf8/Actb/Llgl1/Sod1/Plcb1/Tubb4a/Cox5a/Septin8/Got2/Sucla2/Septin4/Tufm/Gsn/Tuba1…	84	0.403846
GO:0045239	tricarboxylic acid cycle enzyme complex	17	-2.02829	0.000193359	0.00507663	0.00417678	Ogdh/Mrps36/Dlst/Idh3b/Suclg1/Sucla2/Kat2a/Bckdk/Fh1/Idh3g/Bckdha	11	0.647059
GO:0070069	cytochrome complex	31	-1.92448	0.00051149	0.0115122	0.00947164	Uqcrfs1/Uqcrc2/Cox6c/Uqcrb/Cox7b/Cox6b2/Uqcrq/Cox6b1/Cox4i1/Cox7c/Ndufa4/Cox5b/Ndufa4l2/Uqcr11/Cyc1/Cox8b/Cox5a/Cox15/Uqcrc1/Cox6a2	20	0.645161
GO:0070469	respirasome	81	-2.4868	2.85403e-11	7.44901e-09	6.12865e-09	Ndufa7/Uqcrb/Ndufb11/Ndufa1/Cox7b/Ndufab1/Cox6b2/Ndufa9/Uqcrq/Cox6b1/Ndufc1/Cox4i1/Cox7c/Ndufa4/Ndufa2/Ndufb5/Ndufs6/Ndufa10/Ndufb8/Cox5b/Ndufc2/Ndufs7/Ndufa13/Ndufs4/Ndufa4l2/Ndufs1/Sdhb/Ndufb1/Uqcr11/Ndufa8/Sdha/Ndufv2/Ndufa5/Ndufa3/Ndufs3/Cyc1/Ndufb10/Ndufs2/Cox8b/Cox5a/Ndufb7/Ndufv3/Sdhc/Ndufv1/Uqcrc1/Cox6a2/Cox7a1	47	0.580247
GO:0070603	SWI/SNF superfamily-type complex	92	-1.91422	4.15585e-05	0.0014148	0.00116402	Ino80e/Smarca2/Mybbp1a/Pbrm1/Sall1/Bicral/Ercc6/Ino80/Ing3/Ep400/Chd4/Actr8/Ino80d/Arid1a/Smarcd2/Bicra/Smarcb1/Smarca5/Smarcc1/Gatad2a/Actb/Smarcc2/Rsf1/Bptf/Baz1b/Ruvbl1/Arid2/Hdac2/Bcl11a/Ruvbl2/Cfdp1/Bcl7c/Ss18	33	0.358696
GO:0098798	mitochondrial protein-containing complex	272	-2.34793	1.23411e-17	9.66308e-15	7.95027e-15	Ndufa7/Uqcrb/Mrpl1/Mrpl27/Mrps30/Immp2l/Aurkaip1/Mrpl35/Atp5mpl/Ndufb11/Idh3a/Tomm5/Atp5o/Mrpl3/Mrps9/Ndufa1/Atp5j/Immt/Cox7b/Dnajc19/Ndufab1/Timm29/Mrpl42/Mrpl39/Atp5g1/Mrps27/Atp5a1/Afg3l1/Ndufa9/Uqcrq/Cox6b1/Phb2/Ndufc1/Dnajc15/Cox4i1/Cox7c/Ndufa4/Ndufa2/Ndufb5/Ndufs6/Mrps6/Romo1/Ndufa10/Ndufb8/Mrps36/Cox5b/Ndufc2/Mrps12/Mrpl22/Ndufs7/Tomm70a/Ndufa13/Mrpl40/Mrpl48/Mrpl23/Etfa/Mrpl38/Atp5b/Mrpl…	124	0.455882
GO:0098800	inner mitochondrial membrane protein complex	127	-2.31541	4.89152e-11	9.57516e-09	7.87793e-09	Ndufa7/Uqcrb/Immp2l/Atp5mpl/Ndufb11/Atp5o/Ndufa1/Atp5j/Immt/Cox7b/Dnajc19/Ndufab1/Timm29/Atp5g1/Atp5a1/Afg3l1/Ndufa9/Uqcrq/Cox6b1/Phb2/Ndufc1/Dnajc15/Cox4i1/Cox7c/Ndufa4/Ndufa2/Ndufb5/Ndufs6/Romo1/Ndufa10/Ndufb8/Cox5b/Ndufc2/Ndufs7/Ndufa13/Atp5b/Ndufs4/Ndufa4l2/Ndufs1/Sdhb/Atp5h/Uqcr11/Ndufa8/Sdha/Atp5g2/Ndufv2/Ndufa5/Timm50/Ndufa3/Ndufs3/Timm21/Cyc1/Ndufb10/Ndufs2/Atp5d/Cox5a/Chchd10/Ndufb7/Nduf…	66	0.519685
GO:0098803	respiratory chain complex	73	-2.50475	9.71148e-12	3.80204e-09	3.12812e-09	Ndufa7/Uqcrb/Ndufb11/Ndufa1/Cox7b/Ndufab1/Cox6b2/Ndufa9/Uqcrq/Cox6b1/Ndufc1/Cox4i1/Cox7c/Ndufa4/Ndufa2/Ndufb5/Ndufs6/Ndufa10/Ndufb8/Cox5b/Ndufc2/Ndufs7/Ndufa13/Ndufs4/Ndufa4l2/Ndufs1/Sdhb/Uqcr11/Ndufa8/Sdha/Ndufv2/Ndufa5/Ndufa3/Ndufs3/Cyc1/Ndufb10/Ndufs2/Cox8b/Cox5a/Ndufb7/Ndufv3/Sdhc/Ndufv1/Uqcrc1/Cox6a2	45	0.616438
GO:1902493	acetyltransferase complex	99	-1.62933	0.00128268	0.0239128	0.0196742	Tada2b/Taf10/Mbtd1/Jade1/Trrap/Kansl1l/Kansl3/Jade3/Zzz3/Tada3/Tada1/Vps72/Msl1/Mllt1/Ogt/Atxn7/Supt20/Ing3/Ing5/Epc1/Ep300/Ep400/Naa10/Taf5l/Kat6b/Taf6/Sf3b3/Msl2/Atxn7l3/Actb/Ruvbl1/Naa16/Kat2a/Crebbp/Ruvbl2/Kat6a/Kansl1	37	0.373737
GO:1904949	ATPase complex	96	-1.96739	1.22483e-05	0.000504757	0.000415287	Ino80e/Smarca2/Mybbp1a/Pbrm1/Sall1/Bicral/Ercc6/Ino80/Ing3/Vcp/Ep400/Chd4/Actr8/Ino80d/Arid1a/Smarcd2/Bicra/Smarcb1/Smarca5/Smarcc1/Gatad2a/Actb/Smarcc2/Rsf1/Bptf/Baz1b/Ruvbl1/Arid2/Hdac2/Bcl11a/Ruvbl2/Ptpa/Cfdp1/Bcl7c/Ss18	35	0.364583
GO:1990204	oxidoreductase complex	107	-1.84202	2.40366e-05	0.000941034	0.000774233	Ndufb11/Idh3a/Ndufa1/Ndufab1/Duox2/Ndufa9/Uqcrq/Cat/Ogdh/Ndufc1/Ndufa4/Ndufa2/Ndufb5/Ndufs6/Ndufa10/Ndufb8/Ldhb/Mrps36/Ndufc2/Dlst/Ndufs7/Ndufa13/Etfa/Ndufs4/Gmpr/Ndufs1/Sdhb/Idh3b/Uqcr11/Ndufa8/Dlat/Sdha/Etfdh/Pdk2/Ndufv2/Ndufa5/Ndufa3/Ndufs3/Cyc1/Ndufb10/Ndufs2/P4ha1/Ndufb7/Ndufv3/Sdhc/Ndufv1/Kat2a/Uqcrc1/Bckdk/Idh3g/Bckdha	51	0.476636
