# Supplementary material for: Urolithin A provides cardioprotection and mitochondrial quality enhancement preclinically and improves human cardiovascular health biomarkers
Source: iScience. 2025 Jan 14;28(2):111814. doi: 10.1016/j.isci.2025.111814 (PMC11875685; doi:10.1016/j.isci.2025.111814)
Supplement: Table S5. List of sphingolipid species measured in the plasma of mice as in Figure 6 [file mmc6.xlsx]

## Sheet: summary table FC PVALUE
	Old VS Young		Old UA VS Old
	p.val	Fold change	p.val	Fold change
GlcCer C16:0 (d18:1/16:0)	0.0001	2.99775	0.0365	0.668136
GlcCer C24:1 (d18:1/24:1(15Z))	0.0001	2.10131	0.0145	0.674758
Spa (d18:0)	0.0016	2.01656	0.8836	1.03215
N-palmitoyl-1-desoxymethylsphingosine	0.0001	1.92863	0.2731	0.895352
N-nervonoyl-1-deoxysphinganine	0.0001	1.76809	0.0621	0.801691
GlcCer C18:1 (d18:1/18:1(9Z))	0.0151	1.6598	0.0407	0.57268
Cer C16:0 (d18:1/16:0)	0.0063	1.6011	0.1321	0.753075
Sph (d18:1)	0.0031	1.59255	0.1467	1.76435
N-nervonoyl-1-deoxysphingosine	0.0001	1.47078	0.0526	0.807395
N-nervonoyl-1-desoxymethylsphinganine	0.0001	1.4513	0.0041	0.717338
LacCer C24:1 (d18:1/24:1)	0.0251	1.39824	0.6647	0.894603
SM C24:1 (d18:1/24:1(15Z))	0.0123	1.27619	0.6321	0.935518
LacCer C16:0 (d18:1/16:0)	0.4119	1.24845	0.9039	0.974935
SM C16:0 (d18:1/16:0)	0.0097	1.24128	0.9612	0.92343
Cer C24:1 (d18:1/24:1(15Z))	0.0001	1.21849	0.0145	0.716127
Sph 1P (d18:1)	0.0164	1.19901	0.4031	1.0587
GlcSph C18:1	0.1018	1.18948	0.8264	1.02803
Cer C17:0 (d18:1/17:0)	0.2598	1.18199	0.2383	0.78629
Cer1P C16:0 (d18:1/16:0)	0.0934	1.12281	0.7262	0.960232
Cer C18:0 (d18:1/18:0)	0.6138	1.07495	0.0901	0.708219
LacCer C24:0 (d18:1/24:0)	0.1519	0.97123	0.7325	0.951531
SM C17:0 (d18:1/17:0)	0.6515	0.969015	0.3915	0.927073
SM C18:0 (d18:1/18:0)	0.5498	0.955666	0.1631	0.844864
Cer C14:0 (d18:1/14:0)	0.7389	0.949367	0.3241	0.747828
DhCer C18:0 (d18:0/18:0)	0.6632	0.943487	0.823	0.689233
SM C18:1 (d18:1/18:1(9Z))	0.2134	0.910141	0.2274	0.854715
1-DeoxyCer C22 or DhCer C22:0 (m18:1/22:0)	0.0401	0.861517	0.6145	0.949799
Cer C12:0 (d18:1/12:0)	0.4901	0.851184	0.4153	0.731556
1-DeoxyCer C22 (m18:1/22:0)	0.0212	0.851156	0.9045	0.934423
Cer C24:0 (d18:1/24:0)	0.1005	0.836861	0.4788	0.870732
N-palmitoyl-1-deoxysphinganine	0.1397	0.832999	0.4226	0.855492
Sph 1P (d17:1)	0.0286	0.821562	0.9121	1.01154
GlcCer C18:0 (d18:1/18:0)	0.0372	0.819772	0.2094	0.83634
1-DeoxyCer C24:1 (m18:1/24:1)	0.131	0.805152	0.1654	0.765081
DhCer C24:1 (d18:0/24:1(15Z))	0.0764	0.75798	0.0702	0.634616
DhCer C16:0 (d18:0/16:0)	0.012	0.721825	0.2603	0.826274
SM C12:0 (d18:1/12:0)	0.0001	0.665298	0.6822	0.928292
SM C24:0 (d18:1/24:0)	0.0001	0.652903	0.6312	1.07832
Cer C20:0 (d18:1/20:0)	0.0006	0.644016	0.9146	0.972558
DhCer C24:0 (d18:0/24:0)	0.0001	0.59463	0.1215	0.7772
Cer C10:0 (d18:1/10:0)	0.0054	0.516599	0.7222	0.863814
DhCer C20:0 (d18:0/20:0)	0.005	0.472555	0.6446	0.862852
Cer C22:0 (d18:1/22:0)	0.0001	0.420573	0.8662	1.04872
Cer C24:0 (d17:1/24:0)	0.0001	0.416573	0.4676	0.837972
SM C22:0 (d18:1/22:0)	0.0001	0.335148	0.2202	1.34984
