# Supplementary material for: Urolithin A provides cardioprotection and mitochondrial quality enhancement preclinically and improves human cardiovascular health biomarkers
Source: iScience. 2025 Jan 14;28(2):111814. doi: 10.1016/j.isci.2025.111814 (PMC11875685; doi:10.1016/j.isci.2025.111814)
Supplement: Table S6. List of sphingolipids in human plasma as in Figure 6 [file mmc7.xls]

## Sheet: Sheet1
Ceramide	Change_Tested	Significance_Level	SE
C18/C24:0	V1_to_V3	0.00825626	0.00326518
Cer_C17_0	V1_to_V2_to_V3	0.00887345	2.4249
GlcCer_C18_0	V1_to_V2_to_V3	0.00908997	5.33735
Cer_C18_0	V1_to_V3	0.0108933	14.3544
GlcCer_C18_0	V1_to_V2	0.0126259	5.99479
Cer_C18_0	V1_to_V2_to_V3	0.0164496	12.6109
Cer_C17_0	V1_to_V3	0.017017	2.73563
Cer_C24_0.1	V1_to_V3	0.0244133	195.212
Cer_C17_0	V1_to_V2	0.0267393	2.68824
C18/C24:0	V1_to_V2_to_V3	0.0312352	0.00309897
GlcCer_C18_0	V1_to_V3	0.0313371	6.17074
Cer_C18_1	V1_to_V3	0.0470465	0.842024
SM_C24_0	V1_to_V3	0.0508991	1098.47
SM_C18_1	V1_to_V2_to_V3	0.0594575	709.527
SM_C22_0	V1_to_V3	0.060519	3218.74
V1_DeoxyCer_C22_and_DhCer_C22_0	V1_to_V3	0.0615287	1.73665
Cer_C14_0	V1_to_V2	0.0646963	6.14625
C16/C24:0	V1_to_V3	0.0653079	0.00247886
V1_DeoxyCer_C24_1	V1_to_V2	0.0679268	1.35328
Cer_C14_0	V1_to_V2_to_V3	0.0681158	5.24437
SM_C18_1	V1_to_V3	0.0690958	787.057
C24_1/C24:0	V1_to_V3	0.0743351	0.0152113
SM_C18_0	V1_to_V3	0.0746086	634.043
N_nervonoyl_1_deoxysphingosine	V1_to_V2	0.0747565	0.0593403
SM_C17_0	V1_to_V2_to_V3	0.0892363	145.185
LacCer_C16_0	V1_to_V3	0.0911243	99.5401
Cer_C18_1	V1_to_V2_to_V3	0.0917816	0.746588
Cer_C12_0	V1_to_V2	0.105849	0.163123
Cer_C18_0	V1_to_V2	0.109496	13.7061
SM_C18_0	V1_to_V2_to_V3	0.113031	637.074
Cer_C20_0	V1_to_V2_to_V3	0.12325	12.2649
SM_C18_1	V1_to_V2	0.133178	831.288
SM_C17_0	V1_to_V3	0.145159	147.379
Cer_C24_0.1	V1_to_V2_to_V3	0.148733	175.048
C24_1/C24:0	V1_to_V2_to_V3	0.149703	0.0126868
V1_DeoxyCer_C24_1	V1_to_V2_to_V3	0.150472	1.1295
SM_C17_0	V1_to_V2	0.15155	188.992
N_nervonoyl_1_deoxysphinganine	V1_to_V2	0.152691	1.07289
C16/C24:0	V1_to_V2_to_V3	0.167286	0.00213144
SM_C24_0	V1_to_V2_to_V3	0.180273	944.977
Cer_C20_0	V1_to_V3	0.185159	13.6063
Cer_C12_0	V1_to_V2_to_V3	0.191308	0.122222
GlcCer_C24_1	V1_to_V2_to_V3	0.201567	78.7112
N_nervonoyl_1_deoxysphingosine	V1_to_V2_to_V3	0.21205	0.0517794
Cer_C20_0	V1_to_V2	0.21464	13.6272
LacCer_C16_0	V1_to_V2_to_V3	0.226986	86.5721
DhCer_C18_0	V1_to_V3	0.227818	20.8399
N_nervonoyl_1_deoxysphinganine	V1_to_V2_to_V3	0.232059	0.957301
Cer1P_C24_0	V1_to_V3	0.237652	1.69231
SM_C22_0	V1_to_V2_to_V3	0.23831	2780.25
N_nervonoyl_1_desoxymethylsphinganine	V1_to_V2	0.245772	0.114329
GlcCer_C16_0	V1_to_V2	0.247076	97.6886
Cer1P_C24_0	V1_to_V2_to_V3	0.248199	1.51567
N_nervonoyl_1_desoxymethylsphinganine	V1_to_V2_to_V3	0.255136	0.0909557
SM_C12_0	V1_to_V2	0.25697	64.9448
Sph_1P_d18	V1_to_V2	0.259588	179.781
DhCer_C24_0	V1_to_V3	0.264071	72.875
Cer_C14_0	V1_to_V3	0.282529	6.69601
Cer_C24_1	V1_to_V2_to_V3	0.285196	57.6252
C18/C24:0	V1_to_V2	0.28867	0.00397084
Cer1P_C24_0	V1_to_V2	0.305755	1.74788
SM_C18_0	V1_to_V2	0.306133	800.618
Sph_1P_d18	V1_to_V2_to_V3	0.307717	165.421
Cer_C16_0	V1_to_V2_to_V3	0.310942	8.03608
Cer_C16_0	V1_to_V3	0.31418	9.81369
GlcCer_C24_1	V1_to_V3	0.31469	89.8846
N_nervonoyl_1_desoxymethylsphinganine	V1_to_V3	0.3229	0.0973219
Cer_C24_1	V1_to_V3	0.328026	68.7618
GlcCer_C24_1	V1_to_V2	0.328612	89.8124
Cer_C10_0	V1_to_V2	0.345683	0.0537863
DhCer_C18_0	V1_to_V2_to_V3	0.362748	16.3734
Cer_C24_0	V1_to_V2	0.362895	61.2947
Cer1P_C16_0	V1_to_V2	0.367081	2.23717
DhCer_C24_0	V1_to_V2_to_V3	0.372248	65.0682
LacCer_C24_1	V1_to_V2	0.380155	55.3117
Cer_C24_1	V1_to_V2	0.382147	64.3858
N_nervonoyl_1_deoxysphinganine	V1_to_V3	0.38429	1.10387
LacCer_C12_0	V1_to_V3	0.388271	1.59068
Sph_1P_d18	V1_to_V3	0.394386	199.79
N_palmitoyl_1_deoxysphinganine	V1_to_V3	0.39909	0.128383
SM_C24_1	V1_to_V2	0.400824	3215.54
V1_DeoxyCer_C24_1	V1_to_V3	0.417867	1.19536
V1_desoxymethylsphinganine	V1_to_V3	0.427677	0.165241
SM_C24_1	V1_to_V2_to_V3	0.428536	2855.68
Cer_C12_0	V1_to_V3	0.434808	0.121196
SM_C16_0	V1_to_V2	0.445666	2542.7
Cer_C10_0	V1_to_V2_to_V3	0.447266	0.0450415
GlcSph_C18_1	V1_to_V2_to_V3	0.454117	0.0815083
Sph_1P_d17	V1_to_V3	0.461135	9.70923
Cer1P_C16_0	V1_to_V2_to_V3	0.470749	1.82753
SM_C12_0	V1_to_V2_to_V3	0.479203	50.7884
Cer_C18_1	V1_to_V2	0.487266	0.958739
Sph	V1_to_V2	0.49472	14.1411
V1_DeoxyCer_C22_and_DhCer_C22_0	V1_to_V2	0.507866	2.955
LacCer_C12_0	V1_to_V2_to_V3	0.536929	1.33595
N_nervonoyl_1_deoxysphingosine	V1_to_V3	0.551159	0.0570903
V1_desoxymethylsphinganine	V1_to_V2_to_V3	0.551591	0.131725
DhCer_C20_0	V1_to_V2_to_V3	0.554478	2.72314
DhCer_C24_1	V1_to_V2	0.554822	13.1193
C24_1/C24:0	V1_to_V2	0.559834	0.0147729
GlcCer_C18_1	V1_to_V2_to_V3	0.565834	1.08588
DhCer_C20_0	V1_to_V3	0.576991	3.33299
DhCer_C20_0	V1_to_V2	0.577055	3.10968
GlcSph_C18_1	V1_to_V2	0.578129	0.106565
GlcSph_C18_1	V1_to_V3	0.578876	0.0904251
Cer1P_C16_0	V1_to_V3	0.58533	2.03837
Cer_C16_0	V1_to_V2	0.586319	9.11371
Spa	V1_to_V2	0.590733	3.58763
SM_C24_1	V1_to_V3	0.592703	3269.73
DhCer_C24_1	V1_to_V3	0.594082	16.9306
DhCer_C24_1	V1_to_V2_to_V3	0.596323	12.9787
GlcCer_C18_1	V1_to_V2	0.597797	1.36911
Cer_C22_0	V1_to_V3	0.619332	33.6768
LacCer_C24_1	V1_to_V3	0.639638	47.5075
Cer_C22_0	V1_to_V2_to_V3	0.641853	32.6308
Cer_C24_0	V1_to_V2_to_V3	0.65391	52.6776
N_palmitoyl_1_deoxysphinganine	V1_to_V2	0.656051	0.106965
Sph_1P_d17	V1_to_V2_to_V3	0.656209	8.17554
GlcCer_C16_0	V1_to_V2_to_V3	0.664383	84.2113
Spa	V1_to_V2_to_V3	0.667132	3.32657
N_palmitoyl_1_deoxysphinganine	V1_to_V2_to_V3	0.671647	0.0947622
SM_C16_0	V1_to_V2_to_V3	0.672709	2202.16
V1_DeoxyCer_C22_and_DhCer_C22_0	V1_to_V2_to_V3	0.674617	1.97096
Cer_C22_0	V1_to_V2	0.676832	42.5755
Sph	V1_to_V2_to_V3	0.712396	14.6953
GlcCer_C16_0	V1_to_V3	0.730382	105.545
Cer_C10_0	V1_to_V3	0.732976	0.0504022
DhCer_C16_0	V1_to_V2_to_V3	0.740067	1.74719
C16/C24:0	V1_to_V2	0.744002	0.00253513
LacCer_C12_0	V1_to_V2	0.764156	1.54155
DhCer_C18_0	V1_to_V2	0.769793	16.9081
V1_deoxysphinganine	V1_to_V2_to_V3	0.77038	0.0470844
DhCer_C16_0	V1_to_V3	0.776513	2.56056
V1_desoxymethylsphinganine	V1_to_V2	0.790095	0.144988
SM_C24_0	V1_to_V2	0.793706	1175.08
GlcCer_C18_1	V1_to_V3	0.793783	1.36161
Sph	V1_to_V3	0.797083	18.5608
Spa	V1_to_V3	0.797179	4.10549
DhCer_C16_0	V1_to_V2	0.803029	1.69846
V1_deoxysphinganine	V1_to_V2	0.806479	0.0646317
LacCer_C24_0	V1_to_V2_to_V3	0.814682	19.9798
LacCer_C24_0	V1_to_V3	0.818027	24.3008
V1_deoxysphinganine	V1_to_V3	0.830921	0.0505573
LacCer_C16_0	V1_to_V2	0.843932	117.558
DhCer_C24_0	V1_to_V2	0.845247	79.4314
SM_C22_0	V1_to_V2	0.867692	3469.52
Cer_C24_0.1	V1_to_V2	0.880002	242.662
LacCer_C24_0	V1_to_V2	0.888107	21.1126
LacCer_C24_1	V1_to_V2_to_V3	0.894661	44.217
Cer_C24_0	V1_to_V3	0.905536	68.0111
Sph_1P_d17	V1_to_V2	0.910523	8.95197
SM_C16_0	V1_to_V3	0.977957	2871.19
SM_C12_0	V1_to_V3	0.984843	54.3182
